# Supplementary material for: n-Butyl 2-(2,4-dichloro­anilino)-4,4-dimethyl-6-oxocyclo­hex-1-enecarbo­dithio­ate
Source: Acta Crystallogr Sect E Struct Rep Online. 2009 Sep 12;65(Pt 10):o2459. doi: 10.1107/S1600536809036320 (PMC2970403; doi:10.1107/S1600536809036320)
Supplement: Supplementary file 1 [file e-65-o2459-sup1.cif]

##############################################################################
###                                                                        ###
###        Electronic paper (Acta Crystallographica Section E)             ###
###                                                                        ###
##############################################################################
#                                                                            #
# This CIF contains the data in a paper accepted for publication in Acta     #
# Crystallographica Section E. It conforms to the requirements of Notes      #
# for Authors for Section E, and has been peer reviewed under the auspices   #
# of the IUCr Commission on Journals.                                        #
#                                                                            #
# Full details of the Crystallographic Information File format               #
# are given in the paper "The Crystallographic Information File (CIF):       #
# a New Standard Archive File for Crystallography" by S. R. Hall, F. H.      #
# Allen and I. D. Brown [Acta Cryst. (1991), A47, 655-685].                  #
#                                                                            #
# The current version of the core CIF dictionary is obtainable from          #
# ftp://ftp.iucr.org/pub/cif_core.dic. The current version number is 2.4.    #
#                                                                            #
# Software is freely available for graphical display of the structure(s) in  #
# this CIF.  For information consult the CIF home page http://www.iucr.org/  #
# cif/home.html                                                              #
#                                                                            #
# This file may be used for bona fide research purposes within the           #
# scientific community so long as proper attribution is given to the journal # 
# article from which it was obtained.                                        #
#                                                                            #
##############################################################################
                                             
data_global
_audit_creation_method     SHELXL97
_journal_date_recd_electronic     2009-09-08
_journal_date_accepted     2009-09-08
_journal_name_full     'Acta Crystallographica, Section E'
_journal_year     2009
_journal_volume     65
_journal_issue     10
_journal_page_first     o2459
_journal_page_last     o2459
_journal_paper_category     QO
_journal_coeditor_code     CI2904
_publ_contact_author_name     'Dr Seik Weng Ng'
_publ_contact_author_address
;
Department of Chemistry
University of Malaya
50603 Kuala Lumpur
Malaysia
;
_publ_contact_author_email     seikweng@um.edu.my
_publ_contact_author_fax     '03 7967 4193'
_publ_contact_author_phone     '03 7967 6778'
_publ_section_title
;
<i>n</i>-Butyl
2-(2,4-dichloroanilino)-4,4-dimethyl-6-oxocyclohex-1-enecarbodithioate
;
loop_
    _publ_author_name
    _publ_author_address
    'El Ashry, El Sayed H.'
;
H. E. J. Research Institute of Chemistry
International Center for Chemical and Biological Sciences
University of Karachi
Karachi 75270
Pakistan
;
    'Amer, Mohammed R.'
;
H. E. J. Research Institute of Chemistry
International Center for Chemical and Biological Sciences
University of Karachi
Karachi 75270
Pakistan
;
    'Raza Shah, Muhammad'
;
H. E. J. Research Institute of Chemistry
International Center for Chemical and Biological Sciences
University of Karachi
Karachi 75270
Pakistan
;
    'Ng, Seik Weng'
;
Department of Chemistry
University of Malaya
50603 Kuala Lumpur
Malaysia
;
data_I
_audit_creation_method     SHELXL97
_chemical_name_systematic
;
<i>n</i>-Butyl
2-(2,4-dichloroanilino)-4,4-dimethyl-6-oxocyclohex-1-enecarbodithioate
;
_chemical_name_common     ?
_chemical_formula_moiety     'C19 H23 Cl2 N O S2'
_chemical_formula_sum     'C19 H23 Cl2 N O S2'
_chemical_formula_iupac     'C19 H23 Cl2 N O S2'
_chemical_formula_weight     416.40
_chemical_melting_point     ?
_symmetry_cell_setting     monoclinic
_symmetry_space_group_name_H-M     'P 21/c'
_symmetry_space_group_name_Hall     '-P 2ybc'
loop_
    _symmetry_equiv_pos_as_xyz
    'x, y, z'
    '-x, y+1/2, -z+1/2'
    '-x, -y, -z'
    'x, -y-1/2, z-1/2'
_cell_length_a     9.03210(10)
_cell_length_b     19.4422(2)
_cell_length_c     11.47000(10)
_cell_angle_alpha     90.00
_cell_angle_beta     100.3310(10)
_cell_angle_gamma     90.00
_cell_volume     1981.52(3)
_cell_formula_units_Z     4
_cell_measurement_reflns_used     9957
_cell_measurement_theta_min     2.5
_cell_measurement_theta_max     28.2
_cell_measurement_temperature     123(2)
_exptl_crystal_description     block
_exptl_crystal_colour     yellow
_exptl_crystal_size_max     0.30
_exptl_crystal_size_mid     0.20
_exptl_crystal_size_min     0.10
_exptl_crystal_density_diffrn     1.396
_exptl_crystal_density_meas     ?
_exptl_crystal_density_method     'not measured'
_exptl_crystal_F_000     872
_exptl_absorpt_coefficient_mu     0.546
_exptl_absorpt_correction_type     multi-scan
_exptl_absorpt_process_details     '(SADABS; Sheldrick, 1996)'
_exptl_absorpt_correction_T_min     0.8533
_exptl_absorpt_correction_T_max     0.9474
_diffrn_ambient_temperature     123(2)
_diffrn_radiation_type     MoK\a
_diffrn_radiation_wavelength     0.71073
_diffrn_radiation_source     'fine-focus sealed tube'
_diffrn_radiation_monochromator     graphite
_diffrn_measurement_device_type     'Bruker SMART APEX'
_diffrn_measurement_method     \w
_diffrn_detector_area_resol_mean     ?
_diffrn_reflns_number     18747
_diffrn_reflns_av_R_equivalents     0.0162
_diffrn_reflns_av_sigmaI/netI     0.0129
_diffrn_reflns_theta_min     2.09
_diffrn_reflns_theta_max     27.50
_diffrn_reflns_theta_full     27.50
_diffrn_measured_fraction_theta_max     1.000
_diffrn_measured_fraction_theta_full     1.000
_diffrn_reflns_limit_h_min     -11
_diffrn_reflns_limit_h_max     11
_diffrn_reflns_limit_k_min     -25
_diffrn_reflns_limit_k_max     25
_diffrn_reflns_limit_l_min     -14
_diffrn_reflns_limit_l_max     14
_diffrn_standards_number     0
_diffrn_standards_interval_count     0
_diffrn_standards_interval_time     0
_diffrn_standards_decay_%     0
_reflns_number_total     4554
_reflns_number_gt     4279
_reflns_threshold_expression     I>2\s(I)
_refine_ls_structure_factor_coef     Fsqd
_refine_ls_matrix_type     full
_refine_ls_R_factor_all     0.0268
_refine_ls_R_factor_gt     0.0251
_refine_ls_wR_factor_gt     0.0687
_refine_ls_wR_factor_ref     0.0702
_refine_ls_goodness_of_fit_ref     0.998
_refine_ls_restrained_S_all     0.998
_refine_ls_number_reflns     4554
_refine_ls_number_parameters     230
_refine_ls_number_restraints     0
_refine_ls_hydrogen_treatment     mixed
_refine_ls_weighting_scheme     calc
_refine_ls_weighting_details
       'calc w = 1/[\s^2^(Fo^2^)+(0.0405P)^2^+0.9836P] where P=(Fo^2^+2Fc^2^)/3'
_atom_sites_solution_hydrogens     geom
_atom_sites_solution_primary     direct
_atom_sites_solution_secondary     difmap
_refine_ls_shift/su_max     0.001
_refine_ls_shift/su_mean     <0.001
_refine_diff_density_max     0.407
_refine_diff_density_min     -0.250
_refine_ls_extinction_method     none
_refine_ls_extinction_coef     ?
loop_
    _atom_type_symbol
    _atom_type_description
    _atom_type_scat_dispersion_real
    _atom_type_scat_dispersion_imag
    _atom_type_scat_source
    'C' 'C' 0.0033 0.0016
                         'International Tables Vol C Tables 4.2.6.8 and 6.1.1.4'
    'H' 'H' 0.0000 0.0000
                         'International Tables Vol C Tables 4.2.6.8 and 6.1.1.4'
    'N' 'N' 0.0061 0.0033
                         'International Tables Vol C Tables 4.2.6.8 and 6.1.1.4'
    'O' 'O' 0.0106 0.0060
                         'International Tables Vol C Tables 4.2.6.8 and 6.1.1.4'
    'S' 'S' 0.1246 0.1234
                         'International Tables Vol C Tables 4.2.6.8 and 6.1.1.4'
    'Cl' 'Cl' 0.1484 0.1585
                         'International Tables Vol C Tables 4.2.6.8 and 6.1.1.4'
_computing_data_collection     'APEX2 (Bruker, 2008)'
_computing_cell_refinement     'SAINT (Bruker, 2008)'
_computing_data_reduction     'SAINT (Bruker, 2008)'
_computing_structure_solution     'SHELXS97 (Sheldrick, 2008)'
_computing_structure_refinement     'SHELXL97 (Sheldrick, 2008)'
_computing_molecular_graphics     'X-SEED (Barbour, 2001)'
_computing_publication_material     'publCIF (Westrip, 2009)'
loop_
    _atom_site_type_symbol
    _atom_site_label
    _atom_site_fract_x
    _atom_site_fract_y
    _atom_site_fract_z
    _atom_site_U_iso_or_equiv
    _atom_site_adp_type
    _atom_site_calc_flag
    _atom_site_refinement_flags
    _atom_site_occupancy
    _atom_site_disorder_assembly
    _atom_site_disorder_group
    Cl Cl1 0.66246(3) 0.420713(17) 0.99199(3) 0.02548(8) Uani d . 1 . .
    Cl Cl2 1.25630(3) 0.391875(17) 1.00782(3) 0.02572(8) Uani d . 1 . .
    S S1 0.17044(3) 0.547076(14) 0.56447(2) 0.01521(7) Uani d . 1 . .
    S S2 0.45310(3) 0.595199(14) 0.71292(3) 0.01818(8) Uani d . 1 . .
    O O1 0.18119(12) 0.41970(5) 0.52118(12) 0.0435(3) Uani d . 1 . .
    N N1 0.65717(11) 0.47990(5) 0.74995(8) 0.01551(19) Uani d . 1 . .
    H H1 0.625(2) 0.5237(10) 0.7584(16) 0.033(4) Uiso d . 1 . .
    C C1 0.31311(14) 0.40793(6) 0.56335(11) 0.0194(2) Uani d . 1 . .
    C C2 0.37252(13) 0.33742(6) 0.54278(10) 0.0176(2) Uani d . 1 . .
    H H2A 0.4118 0.3381 0.4676 0.021 Uiso calc R 1 . .
    H H2B 0.2878 0.3044 0.5331 0.021 Uiso calc R 1 . .
    C C3 0.49613(12) 0.31158(6) 0.64090(10) 0.0150(2) Uani d . 1 . .
    C C4 0.61567(12) 0.36787(6) 0.66192(10) 0.0163(2) Uani d . 1 . .
    H H4A 0.6925 0.3547 0.7312 0.020 Uiso calc R 1 . .
    H H4B 0.6662 0.3698 0.5922 0.020 Uiso calc R 1 . .
    C C5 0.55899(12) 0.43880(6) 0.68327(9) 0.0133(2) Uani d . 1 . .
    C C6 0.41136(12) 0.46044(6) 0.63000(10) 0.0141(2) Uani d . 1 . .
    C C7 0.56586(14) 0.24599(6) 0.60044(11) 0.0203(2) Uani d . 1 . .
    H H7A 0.6051 0.2554 0.5277 0.030 Uiso calc R 1 . .
    H H7B 0.4890 0.2100 0.5851 0.030 Uiso calc R 1 . .
    H H7C 0.6482 0.2306 0.6626 0.030 Uiso calc R 1 . .
    C C8 0.43521(15) 0.29707(7) 0.75460(11) 0.0246(3) Uani d . 1 . .
    H H8A 0.3590 0.2607 0.7397 0.037 Uiso calc R 1 . .
    H H8B 0.3898 0.3390 0.7800 0.037 Uiso calc R 1 . .
    H H8C 0.5178 0.2822 0.8170 0.037 Uiso calc R 1 . .
    C C9 0.80208(12) 0.45912(6) 0.81146(10) 0.0144(2) Uani d . 1 . .
    C C10 0.81793(13) 0.43077(6) 0.92496(10) 0.0160(2) Uani d . 1 . .
    C C11 0.95775(13) 0.40992(6) 0.98561(10) 0.0171(2) Uani d . 1 . .
    H H11 0.9681 0.3902 1.0624 0.021 Uiso calc R 1 . .
    C C12 1.08177(13) 0.41848(6) 0.93158(10) 0.0171(2) Uani d . 1 . .
    C C13 1.07029(13) 0.44805(6) 0.82040(10) 0.0187(2) Uani d . 1 . .
    H H13 1.1572 0.4543 0.7856 0.022 Uiso calc R 1 . .
    C C14 0.92928(13) 0.46846(6) 0.76063(10) 0.0169(2) Uani d . 1 . .
    H H14 0.9198 0.4889 0.6845 0.020 Uiso calc R 1 . .
    C C15 0.35496(12) 0.53004(6) 0.63903(9) 0.0140(2) Uani d . 1 . .
    C C16 0.14330(13) 0.63819(6) 0.58501(10) 0.0162(2) Uani d . 1 . .
    H H16A 0.2411 0.6618 0.5885 0.019 Uiso calc R 1 . .
    H H16B 0.0737 0.6561 0.5150 0.019 Uiso calc R 1 . .
    C C17 0.08095(13) 0.65650(6) 0.69585(10) 0.0169(2) Uani d . 1 . .
    H H17A 0.1575 0.6462 0.7669 0.020 Uiso calc R 1 . .
    H H17B -0.0089 0.6280 0.6994 0.020 Uiso calc R 1 . .
    C C18 0.03800(14) 0.73269(6) 0.69634(11) 0.0226(2) Uani d . 1 . .
    H H18A 0.1254 0.7609 0.6846 0.027 Uiso calc R 1 . .
    H H18B -0.0451 0.7418 0.6292 0.027 Uiso calc R 1 . .
    C C19 -0.01100(17) 0.75431(7) 0.81137(13) 0.0308(3) Uani d . 1 . .
    H H19A -0.0374 0.8033 0.8074 0.046 Uiso calc R 1 . .
    H H19B 0.0716 0.7464 0.8780 0.046 Uiso calc R 1 . .
    H H19C -0.0988 0.7272 0.8227 0.046 Uiso calc R 1 . .
loop_
    _atom_site_aniso_label
    _atom_site_aniso_U_11
    _atom_site_aniso_U_22
    _atom_site_aniso_U_33
    _atom_site_aniso_U_12
    _atom_site_aniso_U_13
    _atom_site_aniso_U_23
    Cl1 0.01664(14) 0.03539(18) 0.02576(15) -0.00287(11) 0.00749(11) 0.00779(12)
    Cl2 0.01535(14) 0.03229(17) 0.02687(16) 0.00715(11) -0.00338(11) 0.00089(12)
    S1 0.01301(13) 0.01582(14) 0.01536(13) 0.00136(9) -0.00128(10) -0.00127(9)
    S2 0.01510(14) 0.01493(14) 0.02250(15) -0.00004(10) -0.00210(11)
                                                                    -0.00381(10)
    O1 0.0189(5) 0.0256(5) 0.0756(8) 0.0054(4) -0.0192(5) -0.0213(5)
    N1 0.0130(4) 0.0142(5) 0.0177(5) -0.0003(3) -0.0015(3) -0.0014(4)
    C1 0.0162(5) 0.0169(5) 0.0229(6) 0.0000(4) -0.0023(4) -0.0034(4)
    C2 0.0170(5) 0.0148(5) 0.0188(5) -0.0003(4) -0.0028(4) -0.0027(4)
    C3 0.0135(5) 0.0141(5) 0.0162(5) -0.0014(4) 0.0000(4) 0.0001(4)
    C4 0.0123(5) 0.0148(5) 0.0210(5) -0.0003(4) 0.0012(4) -0.0022(4)
    C5 0.0128(5) 0.0150(5) 0.0125(5) -0.0017(4) 0.0028(4) 0.0006(4)
    C6 0.0122(5) 0.0145(5) 0.0150(5) -0.0011(4) 0.0008(4) -0.0008(4)
    C7 0.0188(5) 0.0145(5) 0.0259(6) -0.0003(4) -0.0010(4) -0.0021(4)
    C8 0.0264(6) 0.0257(6) 0.0225(6) -0.0027(5) 0.0066(5) 0.0050(5)
    C9 0.0124(5) 0.0139(5) 0.0156(5) -0.0009(4) -0.0009(4) -0.0023(4)
    C10 0.0138(5) 0.0169(5) 0.0175(5) -0.0024(4) 0.0035(4) -0.0003(4)
    C11 0.0181(6) 0.0169(5) 0.0153(5) -0.0003(4) 0.0002(4) 0.0009(4)
    C12 0.0128(5) 0.0178(5) 0.0186(5) 0.0025(4) -0.0028(4) -0.0027(4)
    C13 0.0142(5) 0.0239(6) 0.0183(5) -0.0002(4) 0.0037(4) -0.0027(4)
    C14 0.0169(5) 0.0197(5) 0.0137(5) -0.0016(4) 0.0010(4) -0.0012(4)
    C15 0.0126(5) 0.0166(5) 0.0125(5) -0.0006(4) 0.0013(4) 0.0003(4)
    C16 0.0176(5) 0.0144(5) 0.0158(5) 0.0018(4) 0.0007(4) 0.0019(4)
    C17 0.0156(5) 0.0163(5) 0.0184(5) 0.0011(4) 0.0020(4) -0.0009(4)
    C18 0.0224(6) 0.0180(6) 0.0251(6) 0.0033(4) -0.0016(5) -0.0030(4)
    C19 0.0309(7) 0.0264(7) 0.0340(7) 0.0087(5) 0.0030(6) -0.0091(6)
_geom_special_details
;
All e.s.d.'s (except the e.s.d. in the dihedral angle between two l.s. planes)
are estimated using the full covariance matrix. The cell e.s.d.'s are taken
into account individually in the estimation of e.s.d.'s in distances, angles
and torsion angles; correlations between e.s.d.'s in cell parameters are only
used when they are defined by crystal symmetry. An approximate (isotropic)
treatment of cell e.s.d.'s is used for estimating e.s.d.'s involving l.s.
planes.
;
loop_
    _geom_bond_atom_site_label_1
    _geom_bond_atom_site_label_2
    _geom_bond_site_symmetry_2
    _geom_bond_distance
    _geom_bond_publ_flag
    Cl1 C10 . 1.7287(11) ?
    Cl2 C12 . 1.7387(12) ?
    S1 C15 . 1.7628(11) ?
    S1 C16 . 1.8094(12) ?
    S2 C15 . 1.6851(11) ?
    O1 C1 . 1.2244(16) ?
    N1 C5 . 1.3291(14) ?
    N1 C9 . 1.4293(14) ?
    N1 H1 . 0.911(18) ?
    C1 C6 . 1.4733(15) ?
    C1 C2 . 1.5061(16) ?
    C2 C3 . 1.5214(15) ?
    C2 H2A . 0.99 ?
    C2 H2B . 0.99 ?
    C3 C4 . 1.5258(15) ?
    C3 C8 . 1.5300(16) ?
    C3 C7 . 1.5307(16) ?
    C4 C5 . 1.5063(15) ?
    C4 H4A . 0.99 ?
    C4 H4B . 0.99 ?
    C5 C6 . 1.4269(15) ?
    C6 C15 . 1.4562(15) ?
    C7 H7A . 0.98 ?
    C7 H7B . 0.98 ?
    C7 H7C . 0.98 ?
    C8 H8A . 0.98 ?
    C8 H8B . 0.98 ?
    C8 H8C . 0.98 ?
    C9 C14 . 1.3903(16) ?
    C9 C10 . 1.3973(16) ?
    C10 C11 . 1.3885(16) ?
    C11 C12 . 1.3840(17) ?
    C11 H11 . 0.95 ?
    C12 C13 . 1.3856(17) ?
    C13 C14 . 1.3916(16) ?
    C13 H13 . 0.95 ?
    C14 H14 . 0.95 ?
    C16 C17 . 1.5222(16) ?
    C16 H16A . 0.99 ?
    C16 H16B . 0.99 ?
    C17 C18 . 1.5315(16) ?
    C17 H17A . 0.99 ?
    C17 H17B . 0.99 ?
    C18 C19 . 1.5240(19) ?
    C18 H18A . 0.99 ?
    C18 H18B . 0.99 ?
    C19 H19A . 0.98 ?
    C19 H19B . 0.98 ?
    C19 H19C . 0.98 ?
loop_
    _geom_angle_atom_site_label_1
    _geom_angle_atom_site_label_2
    _geom_angle_atom_site_label_3
    _geom_angle_site_symmetry_1
    _geom_angle_site_symmetry_3
    _geom_angle
    _geom_angle_publ_flag
    C15 S1 C16 . . 105.02(5) ?
    C5 N1 C9 . . 124.86(10) ?
    C5 N1 H1 . . 115.5(11) ?
    C9 N1 H1 . . 119.6(11) ?
    O1 C1 C6 . . 121.90(11) ?
    O1 C1 C2 . . 117.19(11) ?
    C6 C1 C2 . . 120.90(10) ?
    C1 C2 C3 . . 114.80(9) ?
    C1 C2 H2A . . 108.6 ?
    C3 C2 H2A . . 108.6 ?
    C1 C2 H2B . . 108.6 ?
    C3 C2 H2B . . 108.6 ?
    H2A C2 H2B . . 107.5 ?
    C2 C3 C4 . . 106.54(9) ?
    C2 C3 C8 . . 111.29(10) ?
    C4 C3 C8 . . 110.49(10) ?
    C2 C3 C7 . . 109.76(9) ?
    C4 C3 C7 . . 109.11(9) ?
    C8 C3 C7 . . 109.58(10) ?
    C5 C4 C3 . . 115.52(9) ?
    C5 C4 H4A . . 108.4 ?
    C3 C4 H4A . . 108.4 ?
    C5 C4 H4B . . 108.4 ?
    C3 C4 H4B . . 108.4 ?
    H4A C4 H4B . . 107.5 ?
    N1 C5 C6 . . 123.03(10) ?
    N1 C5 C4 . . 115.65(10) ?
    C6 C5 C4 . . 121.26(10) ?
    C5 C6 C15 . . 123.74(10) ?
    C5 C6 C1 . . 116.59(10) ?
    C15 C6 C1 . . 119.67(10) ?
    C3 C7 H7A . . 109.5 ?
    C3 C7 H7B . . 109.5 ?
    H7A C7 H7B . . 109.5 ?
    C3 C7 H7C . . 109.5 ?
    H7A C7 H7C . . 109.5 ?
    H7B C7 H7C . . 109.5 ?
    C3 C8 H8A . . 109.5 ?
    C3 C8 H8B . . 109.5 ?
    H8A C8 H8B . . 109.5 ?
    C3 C8 H8C . . 109.5 ?
    H8A C8 H8C . . 109.5 ?
    H8B C8 H8C . . 109.5 ?
    C14 C9 C10 . . 119.20(10) ?
    C14 C9 N1 . . 120.57(10) ?
    C10 C9 N1 . . 120.21(10) ?
    C11 C10 C9 . . 120.93(10) ?
    C11 C10 Cl1 . . 118.85(9) ?
    C9 C10 Cl1 . . 120.22(9) ?
    C12 C11 C10 . . 118.49(10) ?
    C12 C11 H11 . . 120.8 ?
    C10 C11 H11 . . 120.8 ?
    C11 C12 C13 . . 121.94(11) ?
    C11 C12 Cl2 . . 118.20(9) ?
    C13 C12 Cl2 . . 119.85(9) ?
    C12 C13 C14 . . 118.85(11) ?
    C12 C13 H13 . . 120.6 ?
    C14 C13 H13 . . 120.6 ?
    C9 C14 C13 . . 120.55(11) ?
    C9 C14 H14 . . 119.7 ?
    C13 C14 H14 . . 119.7 ?
    C6 C15 S2 . . 125.12(8) ?
    C6 C15 S1 . . 116.90(8) ?
    S2 C15 S1 . . 117.97(6) ?
    C17 C16 S1 . . 114.63(8) ?
    C17 C16 H16A . . 108.6 ?
    S1 C16 H16A . . 108.6 ?
    C17 C16 H16B . . 108.6 ?
    S1 C16 H16B . . 108.6 ?
    H16A C16 H16B . . 107.6 ?
    C16 C17 C18 . . 111.18(10) ?
    C16 C17 H17A . . 109.4 ?
    C18 C17 H17A . . 109.4 ?
    C16 C17 H17B . . 109.4 ?
    C18 C17 H17B . . 109.4 ?
    H17A C17 H17B . . 108.0 ?
    C19 C18 C17 . . 112.52(11) ?
    C19 C18 H18A . . 109.1 ?
    C17 C18 H18A . . 109.1 ?
    C19 C18 H18B . . 109.1 ?
    C17 C18 H18B . . 109.1 ?
    H18A C18 H18B . . 107.8 ?
    C18 C19 H19A . . 109.5 ?
    C18 C19 H19B . . 109.5 ?
    H19A C19 H19B . . 109.5 ?
    C18 C19 H19C . . 109.5 ?
    H19A C19 H19C . . 109.5 ?
    H19B C19 H19C . . 109.5 ?
loop_
    _geom_torsion_atom_site_label_1
    _geom_torsion_atom_site_label_2
    _geom_torsion_atom_site_label_3
    _geom_torsion_atom_site_label_4
    _geom_torsion_site_symmetry_1
    _geom_torsion_site_symmetry_2
    _geom_torsion_site_symmetry_3
    _geom_torsion_site_symmetry_4
    _geom_torsion
    _geom_torsion_publ_flag
    O1 C1 C2 C3 . . . . -149.43(13) ?
    C6 C1 C2 C3 . . . . 31.47(16) ?
    C1 C2 C3 C4 . . . . -52.05(13) ?
    C1 C2 C3 C8 . . . . 68.46(13) ?
    C1 C2 C3 C7 . . . . -170.06(10) ?
    C2 C3 C4 C5 . . . . 52.18(12) ?
    C8 C3 C4 C5 . . . . -68.83(13) ?
    C7 C3 C4 C5 . . . . 170.62(9) ?
    C9 N1 C5 C6 . . . . 175.52(10) ?
    C9 N1 C5 C4 . . . . -7.29(16) ?
    C3 C4 C5 N1 . . . . 151.63(10) ?
    C3 C4 C5 C6 . . . . -31.13(15) ?
    N1 C5 C6 C15 . . . . 2.50(17) ?
    C4 C5 C6 C15 . . . . -174.53(10) ?
    N1 C5 C6 C1 . . . . -177.12(10) ?
    C4 C5 C6 C1 . . . . 5.84(15) ?
    O1 C1 C6 C5 . . . . 174.85(13) ?
    C2 C1 C6 C5 . . . . -6.09(16) ?
    O1 C1 C6 C15 . . . . -4.79(19) ?
    C2 C1 C6 C15 . . . . 174.27(10) ?
    C5 N1 C9 C14 . . . . 95.10(14) ?
    C5 N1 C9 C10 . . . . -86.58(14) ?
    C14 C9 C10 C11 . . . . -2.07(17) ?
    N1 C9 C10 C11 . . . . 179.58(10) ?
    C14 C9 C10 Cl1 . . . . 178.25(9) ?
    N1 C9 C10 Cl1 . . . . -0.10(15) ?
    C9 C10 C11 C12 . . . . 0.65(17) ?
    Cl1 C10 C11 C12 . . . . -179.66(9) ?
    C10 C11 C12 C13 . . . . 1.04(17) ?
    C10 C11 C12 Cl2 . . . . -179.71(9) ?
    C11 C12 C13 C14 . . . . -1.26(18) ?
    Cl2 C12 C13 C14 . . . . 179.50(9) ?
    C10 C9 C14 C13 . . . . 1.84(17) ?
    N1 C9 C14 C13 . . . . -179.82(10) ?
    C12 C13 C14 C9 . . . . -0.21(17) ?
    C5 C6 C15 S2 . . . . -0.17(16) ?
    C1 C6 C15 S2 . . . . 179.44(9) ?
    C5 C6 C15 S1 . . . . 178.79(8) ?
    C1 C6 C15 S1 . . . . -1.60(14) ?
    C16 S1 C15 C6 . . . . -175.86(8) ?
    C16 S1 C15 S2 . . . . 3.18(8) ?
    C15 S1 C16 C17 . . . . -89.34(9) ?
    S1 C16 C17 C18 . . . . -170.96(8) ?
    C16 C17 C18 C19 . . . . -174.62(10) ?
loop_
    _geom_hbond_atom_site_label_D
    _geom_hbond_atom_site_label_H
    _geom_hbond_atom_site_label_A
    _geom_hbond_site_symmetry_A
    _geom_hbond_distance_DH
    _geom_hbond_distance_HA
    _geom_hbond_distance_DA
    _geom_hbond_angle_DHA
    _geom_hbond_publ_flag
    N1 H1 S2 . 0.91(2) 2.08(2) 2.8850(10)
                                        147(2) yes
