# Supplementary material for: n-Butyl 2-(2,4-dichloro­anilino)-4,4-dimethyl-6-oxocyclo­hex-1-enecarbo­dithio­ate
Source: Acta Crystallogr Sect E Struct Rep Online. 2009 Sep 12;65(Pt 10):o2459. doi: 10.1107/S1600536809036320 (PMC2970403; doi:10.1107/S1600536809036320)
Supplement: Supplementary file 2 [file e-65-o2459-Isup2.hkl]

# 
# h,k,l, Fc-squared, Fo-squared, sigma(Fo-squared) and status flag 
# 
data_I
_shelx_title '  P21/c' 
_shelx_refln_list_code          4 
_shelx_F_calc_maximum      228.39 
_exptl_crystal_F_000       808.00 
_reflns_d_resolution_high  0.7696 
 
loop_ 
 _symmetry_equiv_pos_as_xyz 
 'x, y, z' 
 '-x, y+1/2, -z+1/2' 
 '-x, -y, -z' 
 'x, -y-1/2, z-1/2' 
 
_cell_length_a     9.0321 
_cell_length_b    19.4422 
_cell_length_c    11.4700 
_cell_angle_alpha  90.000 
_cell_angle_beta  100.331 
_cell_angle_gamma  90.000 
 
_shelx_F_squared_multiplier     1.000 
 
loop_ 
 _refln_index_h 
 _refln_index_k 
 _refln_index_l 
 _refln_F_squared_calc 
 _refln_F_squared_meas 
 _refln_F_squared_sigma 
 _refln_observed_status 
   1   0   0     1911.14     1954.34     25.74 o 
   2   0   0     1061.50     1124.37     12.16 o 
   3   0   0       93.31       82.87      1.74 o 
   4   0   0     1365.27     1584.97     17.42 o 
   5   0   0      651.18      784.64      9.99 o 
   6   0   0      923.90      918.09     12.05 o 
   7   0   0      251.72      264.32      4.73 o 
   8   0   0     2731.88     2686.60     40.12 o 
   9   0   0        5.72       11.49      3.54 o 
  10   0   0     3191.79     3106.27     63.73 o 
  11   0   0     1631.80     1696.04     39.12 o 
   1   1   0     1150.12     1163.40     11.09 o 
   2   1   0       87.14       78.77      1.15 o 
   3   1   0     6017.05     6243.24     50.60 o 
   4   1   0      236.88      239.58      2.61 o 
   5   1   0      387.46      400.09      3.94 o 
   6   1   0       13.67       17.65      1.01 o 
   7   1   0     2549.01     2540.86     19.87 o 
   8   1   0      211.51      199.48      3.02 o 
   9   1   0        0.77       -1.16      1.16 o 
  10   1   0       49.52       65.76      4.82 o 
  11   1   0       36.28       40.24      3.71 o 
   0   2   0    27016.26    20469.09    245.79 o 
   1   2   0       45.41       43.17      0.63 o 
   2   2   0    13125.24    13042.16    106.44 o 
   3   2   0      462.08      477.23      4.47 o 
   4   2   0     3256.37     3628.19     32.16 o 
   5   2   0       89.73      112.00      1.80 o 
   6   2   0     1277.93     1283.49     10.57 o 
   7   2   0      588.34      618.01      5.99 o 
   8   2   0     2191.88     2156.17     17.34 o 
   9   2   0       17.05       23.27      1.75 o 
  10   2   0      572.65      561.92     11.92 o 
  11   2   0      614.30      616.74     25.69 o 
   1   3   0     3588.68     3622.97     35.22 o 
   2   3   0     2405.43     2455.70     21.08 o 
   3   3   0     5849.01     5943.29     48.14 o 
   4   3   0     2087.77     2171.44     18.05 o 
   5   3   0     3258.91     3400.21     27.87 o 
   6   3   0        7.84       16.36      1.04 o 
   7   3   0     8392.06     8277.14     61.07 o 
   8   3   0     1174.52     1096.52      9.77 o 
   9   3   0      148.72      132.27      3.32 o 
  10   3   0        7.01        7.24      2.42 o 
  11   3   0       77.67       78.86      4.91 o 
   0   4   0     3684.96     3767.35     55.59 o 
   1   4   0     1577.42     1577.09     21.75 o 
   2   4   0     4336.46     4468.96     32.43 o 
   3   4   0       64.43       67.88      1.54 o 
   4   4   0      595.58      572.90      5.61 o 
   5   4   0     1127.52     1095.61      9.82 o 
   6   4   0      776.58      792.79      7.63 o 
   7   4   0       37.43       41.46      2.24 o 
   8   4   0      369.63      340.05      4.54 o 
   9   4   0       16.23       23.35      1.76 o 
  10   4   0      532.29      551.86      9.05 o 
  11   4   0       82.17       72.33      6.00 o 
   1   5   0     9102.41     9216.74     67.09 o 
   2   5   0     2257.85     2290.31     16.81 o 
   3   5   0      132.90      170.58      2.05 o 
   4   5   0     1465.47     1537.37     14.82 o 
   5   5   0      756.40      793.47      8.34 o 
   6   5   0      230.69      228.29      3.51 o 
   7   5   0     3005.94     3004.48     23.27 o 
   8   5   0       93.22       82.94      2.66 o 
   9   5   0      269.11      253.25      4.69 o 
  10   5   0       32.17       31.13      2.07 o 
  11   5   0      699.38      712.34     14.62 o 
   0   6   0    37214.68    30083.48    425.51 o 
   1   6   0       18.27       36.62      0.91 o 
   2   6   0        8.11       12.56      0.50 o 
   3   6   0        5.28        8.16      0.81 o 
   4   6   0     1761.05     1845.96     15.46 o 
   5   6   0       60.42       80.94      3.55 o 
   6   6   0      249.66      263.43      3.98 o 
   7   6   0      607.24      590.16      7.08 o 
   8   6   0     2335.09     2374.45     24.17 o 
   9   6   0      782.27      767.59      8.49 o 
  10   6   0     1248.31     1226.89     14.14 o 
  11   6   0      399.91      403.22     15.66 o 
   1   7   0     6248.86     6237.06     45.47 o 
   2   7   0     7976.55     8120.95     58.71 o 
   3   7   0    11048.70    11372.94     76.17 o 
   4   7   0      418.69      418.19      4.35 o 
   5   7   0     1085.42     1106.07      9.94 o 
   6   7   0      442.54      440.30      5.57 o 
   7   7   0      151.32      147.77      3.06 o 
   8   7   0      197.04      200.48      3.57 o 
   9   7   0        7.18       10.31      2.05 o 
  10   7   0      908.28      921.55     10.11 o 
  11   7   0      496.97      514.51     12.18 o 
   0   8   0     2084.13     2293.38     34.17 o 
   1   8   0      159.13      227.67      3.03 o 
   2   8   0       70.12       63.03      1.19 o 
   3   8   0     3322.34     3713.00     27.01 o 
   4   8   0      989.29      869.94      6.60 o 
   5   8   0        7.86        5.09      0.72 o 
   6   8   0     2197.80     2143.49     20.82 o 
   7   8   0      555.95      565.89      6.21 o 
   8   8   0     2564.45     2620.29     23.02 o 
   9   8   0       91.63       95.20      2.76 o 
  10   8   0      116.71      129.77      3.34 o 
   1   9   0     3805.15     4259.26     30.76 o 
   2   9   0     3599.21     3634.67     28.56 o 
   3   9   0        0.57        7.95      0.70 o 
   4   9   0       12.56        8.00      0.67 o 
   5   9   0      442.96      414.18      4.55 o 
   6   9   0      183.04      164.75      2.89 o 
   7   9   0      266.36      252.70      4.35 o 
   8   9   0      454.67      436.42      6.31 o 
   9   9   0      350.55      327.53      5.02 o 
  10   9   0      777.32      811.64     12.41 o 
   0  10   0      473.04      652.48      9.85 o 
   1  10   0     5598.63     5571.26     40.04 o 
   2  10   0        7.86       11.11      0.78 o 
   3  10   0      528.85      538.49      4.81 o 
   4  10   0     4649.99     4648.26     34.16 o 
   5  10   0     2970.15     3008.19     24.87 o 
   6  10   0      544.89      513.57      5.88 o 
   7  10   0       28.98       21.76      1.67 o 
   8  10   0      302.09      297.09      9.77 o 
   9  10   0      976.45      975.73     11.91 o 
  10  10   0      525.88      586.17      8.59 o 
   1  11   0     1331.63     1275.85     12.71 o 
   2  11   0       83.35       69.52      1.40 o 
   3  11   0      639.82      654.47      5.71 o 
   4  11   0      123.67      163.23      2.23 o 
   5  11   0      749.16      748.14      8.54 o 
   6  11   0      500.51      500.19      8.13 o 
   7  11   0       66.46       60.34      2.79 o 
   8  11   0      121.26      115.85      3.74 o 
   9  11   0        4.97        4.70      1.71 o 
  10  11   0      176.66      200.72      4.80 o 
   0  12   0      824.97      732.38     14.93 o 
   1  12   0      374.90      351.69      3.54 o 
   2  12   0      930.07      909.28      7.53 o 
   3  12   0     2553.28     2606.10     19.53 o 
   4  12   0       13.87       12.05      1.14 o 
   5  12   0      814.92      741.29      8.58 o 
   6  12   0      132.95      126.37      3.01 o 
   7  12   0      129.97      115.49      3.63 o 
   8  12   0      229.04      245.28      6.32 o 
   9  12   0     1484.68     1541.41     17.23 o 
  10  12   0       68.63       86.13      3.45 o 
   1  13   0      819.62      819.29      6.96 o 
   2  13   0     1187.43     1125.02      9.15 o 
   3  13   0     2523.53     2537.98     19.14 o 
   4  13   0      147.06      163.37      2.34 o 
   5  13   0     1709.29     1690.88     22.27 o 
   6  13   0      205.38      207.13      3.93 o 
   7  13   0      395.29      383.40      6.93 o 
   8  13   0     1657.55     1679.08     20.85 o 
   9  13   0        4.75        7.90      1.81 o 
   0  14   0     2101.79     2105.57     28.40 o 
   1  14   0       78.35       78.46      2.21 o 
   2  14   0        8.68        5.83      0.83 o 
   3  14   0      146.70      147.81      2.25 o 
   4  14   0     1598.30     1626.73     14.34 o 
   5  14   0       93.33      105.09      2.77 o 
   6  14   0      565.10      573.09      8.12 o 
   7  14   0      207.65      224.07      4.34 o 
   8  14   0       85.63       87.81      4.22 o 
   9  14   0      153.17      158.07      6.12 o 
   1  15   0      126.65      121.88      2.55 o 
   2  15   0     1599.56     1578.00     12.54 o 
   3  15   0       44.68       52.76      1.57 o 
   4  15   0     2927.22     2925.99     27.84 o 
   5  15   0      618.84      615.03      7.73 o 
   6  15   0        3.62        8.18      1.41 o 
   7  15   0      134.92      130.96      3.42 o 
   8  15   0      738.82      777.42     14.50 o 
   9  15   0      941.52      994.68     24.09 o 
   0  16   0     1977.48     1976.94     32.31 o 
   1  16   0      127.08      106.84      2.52 o 
   2  16   0       14.29       10.69      1.09 o 
   3  16   0      216.04      179.42      2.89 o 
   4  16   0       55.83       46.56      2.10 o 
   5  16   0      236.33      245.64      4.74 o 
   6  16   0       49.36       48.67      3.45 o 
   7  16   0       63.18       53.10      3.76 o 
   8  16   0      352.24      355.85      9.03 o 
   1  17   0      330.73      298.97      4.05 o 
   2  17   0     3232.97     3097.31     25.83 o 
   3  17   0       88.63       92.85      2.29 o 
   4  17   0     1409.05     1428.95     25.09 o 
   5  17   0      164.42      152.71      9.84 o 
   6  17   0       28.34       32.82      3.20 o 
   7  17   0     1371.39     1358.67     24.19 o 
   8  17   0        0.58       -3.46      2.30 o 
   0  18   0     1034.66     1097.28     17.11 o 
   1  18   0      321.07      274.74      3.92 o 
   2  18   0      578.55      582.41      9.63 o 
   3  18   0      507.92      531.54     10.41 o 
   4  18   0      551.74      542.69     10.78 o 
   5  18   0       94.04       95.38      5.10 o 
   6  18   0      687.54      679.93     20.99 o 
   7  18   0      138.20      149.34     12.33 o 
   8  18   0      152.50      161.81      6.39 o 
   1  19   0      381.56      430.37      6.09 o 
   2  19   0      169.50      163.77      3.54 o 
   3  19   0       53.81       69.24      5.72 o 
   4  19   0      672.06      639.39     20.88 o 
   5  19   0      119.99      119.02      5.12 o 
   6  19   0       40.52       33.29      3.31 o 
   7  19   0      145.03      135.47     12.02 o 
   0  20   0     1027.27     1056.15     16.83 o 
   1  20   0       12.24       14.88      1.60 o 
   2  20   0      217.27      237.83      6.15 o 
   3  20   0     1629.78     1688.77     44.91 o 
   4  20   0      541.44      529.37     11.01 o 
   5  20   0       36.72       37.76      3.48 o 
   6  20   0      206.33      229.58     10.57 o 
   7  20   0     1136.46     1189.02     20.60 o 
   1  21   0      554.46      560.07      7.62 o 
   2  21   0       81.66       88.62      4.85 o 
   3  21   0      146.45      163.17      6.50 o 
   4  21   0      320.21      335.40      8.61 o 
   5  21   0        5.83        4.05      4.32 o 
   6  21   0      184.68      208.85      7.22 o 
   0  22   0      500.89      522.49     10.47 o 
   1  22   0       24.58       25.81      2.02 o 
   2  22   0      110.15      115.64      4.14 o 
   3  22   0      842.12      877.92     31.21 o 
   4  22   0       10.25        9.51      2.72 o 
   5  22   0        8.79        7.66      3.72 o 
   1  23   0       28.64       23.64      2.52 o 
   2  23   0       22.46       28.27      2.58 o 
   3  23   0      273.22      299.63      9.58 o 
   4  23   0     1318.73     1353.32     22.31 o 
   0  24   0      290.76      288.36      9.23 o 
   1  24   0       76.08       72.05      3.66 o 
   2  24   0       15.43       17.13      3.14 o 
   3  24   0        0.86        3.89      2.69 o 
   1  25   0      163.55      164.41      5.05 o 
 -11   1   1        0.02        0.49      3.62 o 
 -10   1   1       46.35       42.20      3.84 o 
  -9   1   1      426.01      418.89     11.42 o 
  -8   1   1      308.50      304.70      3.70 o 
  -7   1   1     2331.33     2357.07     18.39 o 
  -6   1   1       24.18       32.18      1.52 o 
  -5   1   1     4497.60     4724.25     34.97 o 
  -4   1   1     6598.68     6752.17     49.70 o 
  -3   1   1     1777.26     1793.75     12.51 o 
  -2   1   1     1296.12     1269.08      9.70 o 
  -1   1   1      472.94      461.77      5.79 o 
   0   1   1      183.59      209.33      4.04 o 
   1   1   1     2560.51     2547.19     68.21 o 
   2   1   1      139.37      162.56      3.02 o 
   3   1   1    17579.54    17571.45    449.04 o 
   4   1   1      327.61      444.32      4.53 o 
   5   1   1      553.62      586.24      7.98 o 
   6   1   1     4490.20     4419.92     33.27 o 
   7   1   1      195.85      192.40      2.88 o 
   8   1   1      482.11      462.51      5.14 o 
   9   1   1      883.22      911.02     12.79 o 
  10   1   1      805.05      779.92     14.96 o 
  11   1   1      239.39      248.98      7.81 o 
 -11   2   1     1042.25     1056.44     19.21 o 
 -10   2   1       22.16       22.02      5.56 o 
  -9   2   1       23.80       26.00      4.84 o 
  -8   2   1      770.66      805.22      9.37 o 
  -7   2   1     4997.14     5081.32     37.98 o 
  -6   2   1     1238.95     1274.06     10.37 o 
  -5   2   1     5346.57     5726.50     42.20 o 
  -4   2   1     2422.12     2403.71     16.72 o 
  -3   2   1      358.81      355.63      3.15 o 
  -2   2   1     2967.27     3060.89     19.63 o 
  -1   2   1       19.03       18.28      0.92 o 
   0   2   1      777.30      747.08     17.72 o 
   1   2   1      826.46      779.58      6.54 o 
   2   2   1     7248.53     7179.92     74.14 o 
   3   2   1     3077.45     3056.72     24.89 o 
   4   2   1      135.87      135.91      2.10 o 
   5   2   1     2651.92     2707.02     22.54 o 
   6   2   1      911.79      957.64      9.06 o 
   7   2   1      767.25      765.49      7.17 o 
   8   2   1      211.08      241.55      3.44 o 
   9   2   1     1323.36     1334.73     13.16 o 
  10   2   1     2692.67     2759.91     40.75 o 
  11   2   1        1.79        2.20      2.46 o 
 -11   3   1      170.79      184.55      6.88 o 
 -10   3   1      317.44      318.15      8.36 o 
  -9   3   1       17.43       24.13      1.72 o 
  -8   3   1      229.54      256.10      4.35 o 
  -7   3   1       14.39       12.77      1.45 o 
  -6   3   1       19.69       19.29      0.89 o 
  -5   3   1       64.07       56.58      2.30 o 
  -4   3   1      198.12      194.13      2.17 o 
  -3   3   1     2645.65     2745.73     22.12 o 
  -2   3   1     2438.08     2565.95     23.20 o 
  -1   3   1      874.39      881.08      8.22 o 
   0   3   1      131.36      116.17      1.46 o 
   1   3   1     2090.53     2085.90     13.63 o 
   2   3   1      712.40      718.55      7.03 o 
   3   3   1      177.58      198.24      2.72 o 
   4   3   1      593.62      648.05      6.19 o 
   5   3   1     1340.34     1258.11     11.19 o 
   6   3   1      170.75      178.62      2.78 o 
   7   3   1     1017.96     1043.34      9.22 o 
   8   3   1      614.89      593.69      5.59 o 
   9   3   1       76.71       87.89      2.94 o 
  10   3   1       73.75       83.36      3.23 o 
  11   3   1        8.24        3.88      2.53 o 
 -11   4   1      277.00      297.83      8.65 o 
 -10   4   1      569.01      559.62     11.90 o 
  -9   4   1       58.95       57.10      2.44 o 
  -8   4   1       25.80       33.22      1.93 o 
  -7   4   1     2347.53     2429.96     22.36 o 
  -6   4   1     1735.10     1764.20     13.94 o 
  -5   4   1      703.95      775.14      6.20 o 
  -4   4   1     3138.29     3124.90     25.25 o 
  -3   4   1     1247.41     1363.86     11.50 o 
  -2   4   1      120.44      100.32      1.67 o 
  -1   4   1     6283.17     6306.00     56.20 o 
   0   4   1      865.95      910.70      8.66 o 
   1   4   1    12465.21    12800.62     93.16 o 
   2   4   1     2280.52     2323.59     26.82 o 
   3   4   1      664.92      662.13      9.08 o 
   4   4   1      178.17      108.84      3.08 o 
   5   4   1     1299.64     1274.16     11.37 o 
   6   4   1       21.60       16.44      1.10 o 
   7   4   1       22.83       18.94      1.97 o 
   8   4   1     1140.31     1168.31     10.16 o 
   9   4   1      245.34      245.70      4.38 o 
  10   4   1     2320.01     2434.28     25.09 o 
  11   4   1        5.69        5.67      2.75 o 
 -11   5   1       19.13       20.56      6.89 o 
 -10   5   1      412.11      409.59      9.85 o 
  -9   5   1       65.73       65.87      2.57 o 
  -8   5   1     2564.96     2583.07     25.44 o 
  -7   5   1     2243.26     2253.95     22.14 o 
  -6   5   1      272.58      251.69      3.31 o 
  -5   5   1     1216.23     1158.52     10.24 o 
  -4   5   1      788.78      759.73      7.97 o 
  -3   5   1     2229.95     2361.99     19.23 o 
  -2   5   1     1310.15     1369.16     11.37 o 
  -1   5   1        5.89        0.99      1.62 o 
   0   5   1    11890.64    11503.09    101.63 o 
   1   5   1      486.20      483.91      3.63 o 
   2   5   1      682.45      602.14      4.44 o 
   3   5   1     5198.13     5150.82     37.20 o 
   4   5   1      236.40      329.06      4.20 o 
   5   5   1        6.98       23.42      1.07 o 
   6   5   1     1677.73     1709.53     13.59 o 
   7   5   1        0.95        2.19      0.87 o 
   8   5   1        0.22        0.75      0.87 o 
   9   5   1        3.96        2.21      1.36 o 
  10   5   1      875.24      865.20      9.58 o 
  11   5   1        3.65        7.42      2.57 o 
 -11   6   1        4.46       -0.32      1.86 o 
 -10   6   1      236.35      218.70      6.87 o 
  -9   6   1       10.78       11.14      1.57 o 
  -8   6   1      245.39      240.14      4.36 o 
  -7   6   1     1677.66     1676.14     17.14 o 
  -6   6   1      230.60      223.79      2.85 o 
  -5   6   1     2514.63     2522.82     20.88 o 
  -4   6   1      112.28      141.10      2.36 o 
  -3   6   1       19.59       41.90      1.19 o 
  -2   6   1     7451.48     7589.85     61.24 o 
  -1   6   1     2219.38     2288.43     20.43 o 
   0   6   1     8762.29     9085.20     72.98 o 
   1   6   1      224.64      251.66      2.18 o 
   2   6   1      258.98      297.57      2.52 o 
   3   6   1     3278.16     3527.71     25.74 o 
   4   6   1      477.78      391.19      4.04 o 
   5   6   1      631.58      605.83      6.95 o 
   6   6   1     1182.19     1124.80     10.35 o 
   7   6   1     1793.43     1818.98     15.96 o 
   8   6   1      923.90      921.55      9.22 o 
   9   6   1     1180.88     1199.72     12.03 o 
  10   6   1       44.11       53.60      2.35 o 
  11   6   1        7.64       10.51      2.96 o 
 -11   7   1        3.95        2.42      2.28 o 
 -10   7   1       54.76       37.85      3.50 o 
  -9   7   1      135.80      128.08      3.41 o 
  -8   7   1       88.44       87.71      2.79 o 
  -7   7   1     2036.45     2076.68     20.77 o 
  -6   7   1       27.24       21.20      1.12 o 
  -5   7   1     1473.42     1523.98     17.47 o 
  -4   7   1     1658.96     1902.17     15.89 o 
  -3   7   1     1137.92     1201.77     10.32 o 
  -2   7   1     1485.69     1689.63     18.48 o 
  -1   7   1      745.19      668.44      8.33 o 
   0   7   1     3451.21     3641.26     28.86 o 
   1   7   1      423.44      465.84      3.93 o 
   2   7   1      604.78      563.64      4.30 o 
   3   7   1     8173.53     8257.99     55.10 o 
   4   7   1     1553.88     1517.84     11.75 o 
   5   7   1       38.56       35.08      1.46 o 
   6   7   1        0.76        0.16      0.88 o 
   7   7   1      181.47      173.84      3.05 o 
   8   7   1       22.26       20.73      1.75 o 
   9   7   1      298.64      315.52      4.82 o 
  10   7   1      206.32      205.12      4.03 o 
 -11   8   1       35.10       32.52      2.72 o 
 -10   8   1       39.05       41.24      2.47 o 
  -9   8   1       10.29        9.79      1.92 o 
  -8   8   1      293.14      290.06      5.93 o 
  -7   8   1     3738.11     3579.68     40.40 o 
  -6   8   1        9.23        8.03      0.91 o 
  -5   8   1     4438.41     4287.36     43.64 o 
  -4   8   1      772.12      833.13      7.63 o 
  -3   8   1      182.17      183.01      2.42 o 
  -2   8   1     3841.21     4066.10     32.47 o 
  -1   8   1       24.55       22.62      1.08 o 
   0   8   1     2289.93     2454.69     19.82 o 
   1   8   1     7217.40     7348.12     53.29 o 
   2   8   1      223.88      197.06      2.07 o 
   3   8   1      150.64      104.33      1.35 o 
   4   8   1       48.95       37.38      1.42 o 
   5   8   1     5540.83     5521.28     47.66 o 
   6   8   1     1055.04      990.59     10.72 o 
   7   8   1     3819.45     3677.93     30.41 o 
   8   8   1      182.09      165.44      3.69 o 
   9   8   1      754.75      754.22      8.59 o 
  10   8   1      401.14      412.90      5.99 o 
 -10   9   1      964.32     1015.43     18.53 o 
  -9   9   1     1148.58     1160.69     13.45 o 
  -8   9   1      643.77      620.82      9.72 o 
  -7   9   1       71.98       71.00      2.94 o 
  -6   9   1       41.47       38.71      1.79 o 
  -5   9   1      326.42      309.92      3.70 o 
  -4   9   1     2311.34     2469.94     22.48 o 
  -3   9   1      878.16      847.10      7.70 o 
  -2   9   1      133.51      146.80      3.25 o 
  -1   9   1      159.34      136.20      1.96 o 
   0   9   1     4927.14     4987.38     43.56 o 
   1   9   1      103.96      146.35      1.81 o 
   2   9   1     3713.83     3575.61     23.98 o 
   3   9   1      455.21      522.83      4.23 o 
   4   9   1      188.21      182.67      2.02 o 
   5   9   1     2420.05     2343.73     22.36 o 
   6   9   1     1316.87     1260.13     13.19 o 
   7   9   1     1317.04     1347.52     16.60 o 
   8   9   1       77.10       85.68      2.84 o 
   9   9   1      413.67      417.51      5.94 o 
  10   9   1        7.94        7.18      1.49 o 
 -10  10   1       10.60       15.42      1.93 o 
  -9  10   1      888.48      879.78     10.98 o 
  -8  10   1       82.02       87.51      3.10 o 
  -7  10   1      347.29      317.31      5.91 o 
  -6  10   1       52.84       54.99      1.96 o 
  -5  10   1     1611.08     1593.47     14.77 o 
  -4  10   1       21.73       22.46      1.10 o 
  -3  10   1      144.36      152.65      2.11 o 
  -2  10   1      445.97      449.40      4.19 o 
  -1  10   1     5003.48     5122.30     40.05 o 
   0  10   1       12.18       11.75      0.90 o 
   1  10   1     9467.24     9634.33    108.41 o 
   2  10   1      492.96      446.46      4.00 o 
   3  10   1      693.15      708.91      5.52 o 
   4  10   1      276.85      291.34      2.83 o 
   5  10   1     1663.59     1517.72     13.55 o 
   6  10   1     1059.63     1008.78     11.08 o 
   7  10   1      635.75      608.77      6.78 o 
   8  10   1        1.05       -1.76      1.17 o 
   9  10   1      219.59      244.13      4.84 o 
  10  10   1        9.81       11.23      1.70 o 
 -10  11   1      307.84      303.51      5.85 o 
  -9  11   1      248.04      236.56      4.93 o 
  -8  11   1      636.99      644.09      8.59 o 
  -7  11   1        9.56       12.57      2.18 o 
  -6  11   1     1665.29     1622.53     16.57 o 
  -5  11   1      425.50      453.19      4.56 o 
  -4  11   1        0.00        0.16      0.69 o 
  -3  11   1        1.10        4.28      1.06 o 
  -2  11   1      106.92      128.53      1.96 o 
  -1  11   1      558.02      566.19      5.04 o 
   0  11   1     4166.80     4346.87     38.36 o 
   1  11   1      656.03      731.59      6.15 o 
   2  11   1     2733.28     2544.17     18.86 o 
   3  11   1      673.24      672.34      5.73 o 
   4  11   1     2605.29     2631.39     18.17 o 
   5  11   1     1891.72     1812.46     15.91 o 
   6  11   1       62.16       51.60      2.16 o 
   7  11   1      239.51      235.73      4.34 o 
   8  11   1      707.99      669.46     12.15 o 
   9  11   1      217.58      228.64      5.54 o 
  10  11   1      598.95      624.36      9.09 o 
 -10  12   1       43.05       45.97      2.68 o 
  -9  12   1        1.09       -1.75      1.50 o 
  -8  12   1       34.50       30.23      2.09 o 
  -7  12   1     1134.82     1103.34     12.36 o 
  -6  12   1      124.73      128.67      3.14 o 
  -5  12   1       26.15       22.10      1.11 o 
  -4  12   1       60.41       70.80      1.65 o 
  -3  12   1      380.67      390.68      3.99 o 
  -2  12   1     1660.33     1569.63     12.29 o 
  -1  12   1     3463.57     3406.07     25.10 o 
   0  12   1        0.07        3.20      1.00 o 
   1  12   1      155.88      134.80      2.09 o 
   2  12   1      267.03      293.30      3.41 o 
   3  12   1     1928.45     2030.56     15.41 o 
   4  12   1       58.76       53.06      1.86 o 
   5  12   1      738.52      662.01      7.81 o 
   6  12   1      245.39      224.01      4.06 o 
   7  12   1       18.70       24.21      1.78 o 
   8  12   1      302.27      309.19      5.39 o 
   9  12   1     1134.79     1157.88     15.74 o 
 -10  13   1        6.63        7.10      1.85 o 
  -9  13   1       33.59       35.83      2.39 o 
  -8  13   1      214.01      220.68      5.22 o 
  -7  13   1       59.96       56.12      2.41 o 
  -6  13   1     1346.89     1301.61     13.92 o 
  -5  13   1      309.50      288.19      3.48 o 
  -4  13   1     3556.73     3538.15     26.34 o 
  -3  13   1        0.83        1.76      0.73 o 
  -2  13   1        9.51        9.80      0.82 o 
  -1  13   1      244.83      244.32      2.89 o 
   0  13   1      519.34      561.04      6.35 o 
   1  13   1      146.35      126.73      2.10 o 
   2  13   1      827.63      842.22      7.83 o 
   3  13   1       63.79       60.35      1.66 o 
   4  13   1      345.67      323.64      4.60 o 
   5  13   1      141.97      113.17      4.00 o 
   6  13   1     2735.35     2761.25     40.67 o 
   7  13   1      152.84      175.29      6.62 o 
   8  13   1     1079.65     1047.18     14.35 o 
   9  13   1        0.28        0.68      2.32 o 
  -9  14   1      154.24      158.85      4.27 o 
  -8  14   1       18.11       14.54      1.77 o 
  -7  14   1      866.76      810.97      9.92 o 
  -6  14   1      229.90      198.32      3.96 o 
  -5  14   1     1213.59     1148.42     12.43 o 
  -4  14   1       94.84      115.48      2.14 o 
  -3  14   1      370.13      392.51      4.17 o 
  -2  14   1     2121.50     2187.52     16.82 o 
  -1  14   1      301.90      295.91      3.16 o 
   0  14   1     1502.46     1517.62     13.03 o 
   1  14   1     6451.83     6326.51     55.68 o 
   2  14   1     2285.30     2315.90     19.36 o 
   3  14   1      291.07      295.02      3.66 o 
   4  14   1      502.90      484.14      6.99 o 
   5  14   1     1120.30     1036.99     14.89 o 
   6  14   1     1682.94     1613.45     35.28 o 
   7  14   1      447.20      443.57      9.64 o 
   8  14   1      595.99      565.77     11.62 o 
   9  14   1       44.75       55.26      4.54 o 
  -9  15   1      321.16      332.82      6.18 o 
  -8  15   1      379.18      409.18      6.52 o 
  -7  15   1       10.13       15.83      1.73 o 
  -6  15   1      191.72      189.91      3.96 o 
  -5  15   1      481.19      456.32      6.38 o 
  -4  15   1     2352.51     2344.98     18.18 o 
  -3  15   1     1393.34     1193.84      9.98 o 
  -2  15   1      484.09      499.50      4.66 o 
  -1  15   1       22.61       16.49      1.27 o 
   0  15   1       87.49       98.38      2.10 o 
   1  15   1      700.81      676.59      7.48 o 
   2  15   1     1444.84     1364.67     12.09 o 
   3  15   1      359.56      340.12      4.74 o 
   4  15   1       28.23       24.02      1.63 o 
   5  15   1       71.13       66.93      3.78 o 
   6  15   1     1115.65     1050.83     17.35 o 
   7  15   1      663.94      631.98     25.07 o 
   8  15   1      175.94      172.93      8.38 o 
   9  15   1        1.58        4.31      2.62 o 
  -9  16   1      121.53      132.08      4.68 o 
  -8  16   1      144.47      143.43      4.47 o 
  -7  16   1      674.66      674.66      8.87 o 
  -6  16   1       11.83       13.49      1.62 o 
  -5  16   1      158.16      159.53      3.51 o 
  -4  16   1        0.68        0.17      0.85 o 
  -3  16   1     1101.47     1156.99      9.83 o 
  -2  16   1       81.18       88.12      1.87 o 
  -1  16   1     4121.43     4083.53     30.39 o 
   0  16   1      597.86      562.26      6.63 o 
   1  16   1     2340.19     2404.28     23.90 o 
   2  16   1      127.89      104.33      2.99 o 
   3  16   1     1022.74     1034.88     16.49 o 
   4  16   1       55.61       56.99      3.42 o 
   5  16   1       66.36       62.75      3.85 o 
   6  16   1      171.67      175.89      6.65 o 
   7  16   1      774.32      749.43     15.69 o 
   8  16   1        5.06        2.25      2.61 o 
  -8  17   1        0.13       -0.61      2.50 o 
  -7  17   1      176.77      179.93      6.21 o 
  -6  17   1     1596.28     1657.96     32.92 o 
  -5  17   1      217.96      215.01      4.21 o 
  -4  17   1      494.97      472.14      7.88 o 
  -3  17   1       30.53       25.51      1.27 o 
  -2  17   1     1311.19     1227.05      9.68 o 
  -1  17   1        3.94        6.10      1.67 o 
   0  17   1       21.57       28.61      1.91 o 
   1  17   1      242.48      220.78      5.39 o 
   2  17   1       39.81       24.60      1.84 o 
   3  17   1      688.42      665.75     13.29 o 
   4  17   1     1230.53     1220.77     19.27 o 
   5  17   1      134.40      145.09      5.28 o 
   6  17   1      142.63      140.39      5.53 o 
   7  17   1       11.96       11.26      2.75 o 
   8  17   1      299.90      311.42      8.71 o 
  -8  18   1        3.85        5.02      2.65 o 
  -7  18   1      202.75      210.74      6.91 o 
  -6  18   1      294.11      307.34      8.09 o 
  -5  18   1       30.07       27.84      3.13 o 
  -4  18   1      334.38      325.46      5.96 o 
  -3  18   1       77.51       78.86      1.86 o 
  -2  18   1        2.79        7.68      0.95 o 
  -1  18   1     2126.00     2203.93     19.20 o 
   0  18   1      787.45      772.01      8.03 o 
   1  18   1        5.07       13.89      1.61 o 
   2  18   1      726.44      658.34     11.83 o 
   3  18   1      706.04      674.86     12.27 o 
   4  18   1      340.68      339.90     11.45 o 
   5  18   1      315.54      318.49      8.05 o 
   6  18   1        9.61       12.10      2.68 o 
   7  18   1      399.42      391.92     20.83 o 
  -7  19   1       12.09       11.47      3.03 o 
  -6  19   1      551.92      551.61     11.66 o 
  -5  19   1       16.38       20.13      2.81 o 
  -4  19   1      949.07      925.96     15.90 o 
  -3  19   1      285.15      259.74      5.51 o 
  -2  19   1       28.29       35.37      2.00 o 
  -1  19   1      160.73      174.75      3.22 o 
   0  19   1      142.11      151.18      2.96 o 
   1  19   1      250.42      251.91      5.00 o 
   2  19   1       25.58       28.41      2.73 o 
   3  19   1      168.38      176.43      5.66 o 
   4  19   1      706.51      690.22     12.93 o 
   5  19   1        6.43        9.99      2.60 o 
   6  19   1      442.95      449.81     10.34 o 
   7  19   1      109.45      102.78      5.17 o 
  -7  20   1      148.09      160.82      6.44 o 
  -6  20   1        0.48        0.33      3.09 o 
  -5  20   1      584.77      585.60     12.01 o 
  -4  20   1      114.33      115.31      7.33 o 
  -3  20   1      471.26      476.26      8.09 o 
  -2  20   1       26.29       25.59      1.84 o 
  -1  20   1        5.08        5.04      1.40 o 
   0  20   1       63.78       73.30      2.63 o 
   1  20   1      682.86      632.92      8.08 o 
   2  20   1      368.96      388.03      8.65 o 
   3  20   1       65.72       73.80      4.10 o 
   4  20   1      182.44      156.59      6.01 o 
   5  20   1      371.11      363.32      9.01 o 
   6  20   1       71.60       91.12      5.54 o 
  -6  21   1       71.64       60.24      4.36 o 
  -5  21   1      232.31      257.08      7.65 o 
  -4  21   1      437.76      428.21     13.18 o 
  -3  21   1        0.02        1.51      1.80 o 
  -2  21   1      239.66      224.11      4.45 o 
  -1  21   1      411.84      426.25      6.39 o 
   0  21   1     1027.43     1092.90     12.40 o 
   1  21   1      316.71      315.03      7.15 o 
   2  21   1       86.53       91.62      4.46 o 
   3  21   1     1887.30     1855.30     27.82 o 
   4  21   1      156.13      158.87      8.98 o 
   5  21   1      162.91      182.02      6.52 o 
   6  21   1     1444.61     1498.63     24.37 o 
  -5  22   1       56.23       57.31      4.12 o 
  -4  22   1        0.48       -1.75      2.40 o 
  -3  22   1        4.13        4.42      3.32 o 
  -2  22   1       99.64      111.47      4.05 o 
  -1  22   1      652.71      676.33      8.85 o 
   0  22   1      245.34      271.02      5.00 o 
   1  22   1      726.52      802.08     11.98 o 
   2  22   1        0.05        2.93      1.77 o 
   3  22   1      215.70      217.61      6.79 o 
   4  22   1       22.56       21.54      4.76 o 
   5  22   1        5.55        3.99      2.65 o 
  -4  23   1       85.86       85.93      4.97 o 
  -3  23   1      307.35      314.93      8.34 o 
  -2  23   1      692.30      751.73     11.58 o 
  -1  23   1       45.21       53.33      2.54 o 
   0  23   1      495.13      568.99      9.56 o 
   1  23   1       84.97       95.95      3.94 o 
   2  23   1      490.50      502.21      9.24 o 
   3  23   1      562.06      560.17     15.93 o 
   4  23   1       82.84       91.19      5.05 o 
  -3  24   1      991.86     1076.65     18.75 o 
  -2  24   1       29.91       36.96      2.89 o 
  -1  24   1      533.53      557.61      9.87 o 
   0  24   1      201.57      197.66      5.36 o 
   1  24   1       11.90       12.20      2.15 o 
   2  24   1      169.05      171.63      5.16 o 
   3  24   1      126.25      144.84      4.91 o 
  -1  25   1      168.79      197.77      5.47 o 
   0  25   1        9.44       10.65      2.29 o 
   1  25   1        7.03       12.00      2.35 o 
 -11   0   2       99.68      107.75      7.71 o 
 -10   0   2      646.33      668.88     18.93 o 
  -9   0   2      449.28      427.06     13.33 o 
  -8   0   2     1140.92     1123.03     25.72 o 
  -7   0   2     1696.00     1609.66     18.23 o 
  -6   0   2     2516.28     2707.49     29.08 o 
  -5   0   2     1198.48     1423.13     15.80 o 
  -4   0   2     2734.18     2899.06     26.38 o 
  -3   0   2        7.62        7.64      0.94 o 
  -2   0   2    27322.47    27322.40    347.32 o 
  -1   0   2    24796.84    22646.86    820.23 o 
   0   0   2     1891.84     2029.15     26.13 o 
   1   0   2     5923.65     6015.74     74.49 o 
   2   0   2    52161.00    43238.58    790.47 o 
   3   0   2      664.70      614.56      8.74 o 
   4   0   2      961.33     1195.58     13.21 o 
   5   0   2     1503.89     1647.98     17.89 o 
   6   0   2     1246.57     1246.64     12.53 o 
   7   0   2     2195.51     2191.21     21.01 o 
   8   0   2      108.95       99.46      3.75 o 
   9   0   2     1766.81     1750.94     21.20 o 
  10   0   2        0.35        5.03      3.25 o 
  11   0   2        0.37        4.62      3.55 o 
 -11   1   2      151.47      149.03      5.99 o 
 -10   1   2     1184.59     1116.15     19.28 o 
  -9   1   2      112.14      116.24      4.72 o 
  -8   1   2      497.59      480.70      8.83 o 
  -7   1   2      678.86      681.22      6.88 o 
  -6   1   2      101.96       83.48      1.52 o 
  -5   1   2     1531.26     1539.97     11.98 o 
  -4   1   2      294.38      321.31      2.78 o 
  -3   1   2     1973.15     1969.87     16.62 o 
  -2   1   2      368.06      366.64      3.15 o 
  -1   1   2    15854.21    15550.91    255.70 o 
   0   1   2      100.68       90.36      1.30 o 
   1   1   2     1601.80     1638.09     15.86 o 
   2   1   2      307.80      332.61      4.64 o 
   3   1   2       88.10       86.84      1.29 o 
   4   1   2       46.94       63.00      1.95 o 
   5   1   2     2615.05     2616.23     19.42 o 
   6   1   2      131.09      124.98      2.08 o 
   7   1   2      296.77      311.82      3.19 o 
   8   1   2      174.96      188.31      2.77 o 
   9   1   2      139.51      143.15      2.93 o 
  10   1   2       35.55       38.63      2.97 o 
  11   1   2       30.33       40.74      6.99 o 
 -11   2   2      110.68      108.92      9.26 o 
 -10   2   2       55.61       61.76      4.01 o 
  -9   2   2      520.89      487.52     12.11 o 
  -8   2   2       55.33       56.72      2.10 o 
  -7   2   2     1052.19     1056.94      9.91 o 
  -6   2   2     1960.03     1953.40     15.40 o 
  -5   2   2      313.72      367.05      3.26 o 
  -4   2   2     2696.98     2975.53     23.73 o 
  -3   2   2       34.54       35.43      1.11 o 
  -2   2   2     3712.99     3920.18     31.24 o 
  -1   2   2    16688.92    16343.99    261.92 o 
   0   2   2     3733.53     3846.94     28.58 o 
   1   2   2      135.09      145.65      1.43 o 
   2   2   2        4.55       14.20      0.66 o 
   3   2   2       31.77       28.49      1.10 o 
   4   2   2     4328.24     4725.75     37.63 o 
   5   2   2     1917.85     2018.78     15.54 o 
   6   2   2     1044.33     1018.40      7.89 o 
   7   2   2      101.86       96.69      2.08 o 
   8   2   2      132.81      151.32      2.51 o 
   9   2   2       29.30       39.32      1.71 o 
  10   2   2       45.62       52.60      2.66 o 
  11   2   2       71.97       67.14      4.61 o 
 -11   3   2      719.60      713.27     14.55 o 
 -10   3   2      700.98      673.83     13.43 o 
  -9   3   2       19.92       19.64      3.86 o 
  -8   3   2      823.95      819.10      9.45 o 
  -7   3   2     1706.12     1687.12     21.21 o 
  -6   3   2      540.30      528.55      4.54 o 
  -5   3   2    10373.83    10216.49     69.87 o 
  -4   3   2     4874.85     5233.50     38.93 o 
  -3   3   2     3143.75     3347.05     30.62 o 
  -2   3   2      224.74      219.32      4.57 o 
  -1   3   2     6472.43     6758.73     43.40 o 
   0   3   2    10849.84    10866.29    186.23 o 
   1   3   2       56.57       62.49      2.49 o 
   2   3   2     2685.84     2837.68     29.14 o 
   3   3   2     2200.96     2356.00     17.59 o 
   4   3   2     2786.41     2895.24     19.81 o 
   5   3   2     7725.26     7643.60     51.09 o 
   6   3   2     4480.13     4334.55     32.17 o 
   7   3   2      590.98      619.34      6.76 o 
   8   3   2      107.91      118.30      2.26 o 
   9   3   2       50.79       53.20      2.22 o 
  10   3   2       21.26       22.10      2.14 o 
  11   3   2      482.51      552.02     12.51 o 
 -11   4   2      353.02      370.12      9.69 o 
 -10   4   2       82.73       72.72      4.24 o 
  -9   4   2        3.08        6.38      2.18 o 
  -8   4   2       98.23       94.60      2.65 o 
  -7   4   2      244.44      238.94      3.93 o 
  -6   4   2     1128.18     1119.22      9.28 o 
  -5   4   2      154.74      152.77      4.75 o 
  -4   4   2       56.95       64.95      1.68 o 
  -3   4   2     6926.91     6901.22     55.90 o 
  -2   4   2     3239.38     3165.62     30.88 o 
  -1   4   2     3133.13     3170.77     22.77 o 
   0   4   2    19845.54    20059.18    178.68 o 
   1   4   2     2485.07     2658.81     21.34 o 
   2   4   2     3609.40     3691.23     29.40 o 
   3   4   2     4971.90     5233.35     42.05 o 
   4   4   2      509.95      501.96      4.51 o 
   5   4   2      785.99      702.21      6.30 o 
   6   4   2     1095.37     1137.55      9.61 o 
   7   4   2      655.08      690.47      6.63 o 
   8   4   2     1089.16     1143.34     12.79 o 
   9   4   2       43.22       48.60      2.09 o 
  10   4   2      464.36      485.18      7.50 o 
  11   4   2        1.28        2.74      2.60 o 
 -11   5   2     1152.85     1191.32     21.04 o 
 -10   5   2       80.69       83.94      4.60 o 
  -9   5   2     1267.82     1268.23     17.92 o 
  -8   5   2      197.13      186.14      4.43 o 
  -7   5   2     1389.65     1315.01     14.04 o 
  -6   5   2      534.64      559.58      5.89 o 
  -5   5   2     1781.61     1860.67     17.82 o 
  -4   5   2      391.63      366.61      3.49 o 
  -3   5   2      187.89      186.12      2.17 o 
  -2   5   2      610.06      614.13      5.82 o 
  -1   5   2      356.61      322.59      3.23 o 
   0   5   2     2172.54     2239.67     18.10 o 
   1   5   2     6148.90     6335.71     45.77 o 
   2   5   2     2974.13     3170.23     28.59 o 
   3   5   2      269.89      268.98      3.55 o 
   4   5   2      105.46       99.92      2.09 o 
   5   5   2      317.97      291.83      3.34 o 
   6   5   2     2180.18     2005.43     15.82 o 
   7   5   2      981.85      939.17      8.45 o 
   8   5   2        2.96       -0.49      0.95 o 
   9   5   2      501.44      490.76      6.28 o 
  10   5   2      206.21      208.03      4.68 o 
 -11   6   2        2.25        1.47      2.34 o 
 -10   6   2       11.95       20.63      2.99 o 
  -9   6   2        1.08        1.62      1.58 o 
  -8   6   2        0.92        0.88      1.47 o 
  -7   6   2       47.23       50.52      2.22 o 
  -6   6   2      537.38      567.19      5.92 o 
  -5   6   2      770.92      900.45      8.36 o 
  -4   6   2     1551.84     1624.96     12.67 o 
  -3   6   2      264.82      189.17      2.49 o 
  -2   6   2     8919.21     9040.12     72.72 o 
  -1   6   2     1396.09     1487.67     13.32 o 
   0   6   2    10677.19    10769.92     84.20 o 
   1   6   2      355.39      411.71      3.76 o 
   2   6   2     8741.55     8980.34     64.86 o 
   3   6   2     5017.31     5413.77     48.30 o 
   4   6   2       77.64       79.38      1.95 o 
   5   6   2      192.85      187.27      3.23 o 
   6   6   2      644.60      650.37      6.74 o 
   7   6   2     3497.14     3527.69     30.96 o 
   8   6   2      251.72      237.89      3.79 o 
   9   6   2      227.31      230.46      4.08 o 
  10   6   2       22.62       24.84      2.57 o 
 -11   7   2      813.04      789.63     15.68 o 
 -10   7   2      490.62      483.55     10.90 o 
  -9   7   2      714.98      705.51     15.16 o 
  -8   7   2     1076.19     1054.17     14.18 o 
  -7   7   2        1.23        3.44      1.40 o 
  -6   7   2     3476.14     3382.33     32.32 o 
  -5   7   2      630.19      603.24      6.23 o 
  -4   7   2     1459.37     1525.35     13.08 o 
  -3   7   2     1311.03     1511.43     12.85 o 
  -2   7   2     5189.56     5510.15     43.88 o 
  -1   7   2        2.15       14.96      0.74 o 
   0   7   2     1782.54     1753.52     13.13 o 
   1   7   2     7490.19     7438.45     49.54 o 
   2   7   2      896.91      993.41      7.18 o 
   3   7   2      876.00      886.37      9.09 o 
   4   7   2     5379.88     5537.43     49.69 o 
   5   7   2     4276.45     4271.26     38.97 o 
   6   7   2      362.75      387.64      4.74 o 
   7   7   2        7.00        7.91      1.36 o 
   8   7   2       60.61       54.28      2.13 o 
   9   7   2       40.92       34.75      2.11 o 
  10   7   2      531.64      516.37      7.95 o 
 -11   8   2       92.08      102.03      9.23 o 
 -10   8   2       64.51       67.32      4.97 o 
  -9   8   2      121.10      118.54      4.70 o 
  -8   8   2       66.70       63.99      3.00 o 
  -7   8   2       56.19       47.73      1.85 o 
  -6   8   2     6482.46     6526.80     53.22 o 
  -5   8   2       97.41       85.23      1.87 o 
  -4   8   2     6130.57     6378.32     50.74 o 
  -3   8   2      418.49      455.65      4.69 o 
  -2   8   2      486.79      660.06      6.12 o 
  -1   8   2     2886.18     3126.28     27.92 o 
   0   8   2     2052.64     1955.63     14.59 o 
   1   8   2      138.92      150.23      1.61 o 
   2   8   2        5.47        4.01      0.74 o 
   3   8   2      802.67      857.98      7.68 o 
   4   8   2       47.18       26.46      1.39 o 
   5   8   2     1470.49     1455.05     14.61 o 
   6   8   2     2487.60     2451.71     23.55 o 
   7   8   2      882.61      890.20      8.97 o 
   8   8   2      875.11      876.46      9.12 o 
   9   8   2       71.63       72.23      2.79 o 
  10   8   2      303.91      311.55      5.18 o 
 -10   9   2      318.56      299.68      8.22 o 
  -9   9   2      190.39      171.66      4.79 o 
  -8   9   2      311.72      294.92      5.09 o 
  -7   9   2       99.81       98.83      3.30 o 
  -6   9   2     5561.16     5445.89     44.80 o 
  -5   9   2     2249.00     2246.36     18.95 o 
  -4   9   2     4689.15     4616.32     37.13 o 
  -3   9   2       92.67       89.14      1.99 o 
  -2   9   2     4353.22     4516.33     36.08 o 
  -1   9   2     1600.79     1705.27     25.36 o 
   0   9   2       26.56       35.77      1.31 o 
   1   9   2      192.97      185.11      4.27 o 
   2   9   2       18.28       20.91      0.75 o 
   3   9   2      878.14      933.91      7.56 o 
   4   9   2     4065.42     3947.38     36.08 o 
   5   9   2      200.49      195.55      3.47 o 
   6   9   2       76.95       63.84      2.34 o 
   7   9   2      104.04       92.57      2.43 o 
   8   9   2      661.23      670.75      8.60 o 
   9   9   2      286.55      272.55      5.09 o 
  10   9   2      409.23      409.63      6.11 o 
 -10  10   2      334.14      357.07      7.46 o 
  -9  10   2        5.46        6.26      1.88 o 
  -8  10   2        0.10       -0.27      1.20 o 
  -7  10   2      488.72      457.09      7.91 o 
  -6  10   2     2915.55     2877.27     27.32 o 
  -5  10   2      267.11      296.29      3.91 o 
  -4  10   2     1562.57     1613.66     13.99 o 
  -3  10   2     5507.01     5555.99     44.38 o 
  -2  10   2     6913.81     6765.15     53.64 o 
  -1  10   2     1317.61     1314.88     10.32 o 
   0  10   2      437.89      491.20      4.74 o 
   1  10   2     5530.27     5783.79     55.01 o 
   2  10   2      208.91      223.52      2.28 o 
   3  10   2     2492.03     2436.23     18.22 o 
   4  10   2      369.76      355.16      4.83 o 
   5  10   2     3569.55     3578.71     38.79 o 
   6  10   2        6.21        4.46      1.52 o 
   7  10   2      332.01      301.99      4.97 o 
   8  10   2     1546.89     1535.78     16.35 o 
   9  10   2      216.31      209.95      4.52 o 
  10  10   2       24.80       24.38      1.93 o 
 -10  11   2       72.45       78.41      3.18 o 
  -9  11   2     1672.74     1645.08     21.22 o 
  -8  11   2      173.69      169.16      3.90 o 
  -7  11   2      290.30      296.55      5.01 o 
  -6  11   2       11.48       14.29      1.34 o 
  -5  11   2      184.00      172.93      2.78 o 
  -4  11   2      677.82      702.87      6.96 o 
  -3  11   2      396.85      399.81      4.50 o 
  -2  11   2      187.57      201.98      2.53 o 
  -1  11   2      657.14      637.51      5.63 o 
   0  11   2       10.96       14.24      0.80 o 
   1  11   2     6223.20     6227.80     54.82 o 
   2  11   2     1156.95     1126.15      8.30 o 
   3  11   2     1501.14     1556.46     12.07 o 
   4  11   2      599.64      584.89      6.98 o 
   5  11   2       86.93       92.30      2.53 o 
   6  11   2       12.28       10.99      1.37 o 
   7  11   2       67.89       76.80      2.74 o 
   8  11   2      165.26      164.81      3.87 o 
   9  11   2       24.35       23.19      2.10 o 
 -10  12   2       70.26       70.91      3.21 o 
  -9  12   2      310.80      295.66      6.62 o 
  -8  12   2      753.69      751.28      9.68 o 
  -7  12   2     1157.75     1143.86     12.98 o 
  -6  12   2       82.74       86.24      2.18 o 
  -5  12   2       62.49       51.52      1.70 o 
  -4  12   2        5.95        4.95      0.91 o 
  -3  12   2     2258.29     2233.83     15.92 o 
  -2  12   2      837.32      842.58      7.81 o 
  -1  12   2      548.84      556.58      5.14 o 
   0  12   2     1279.78     1380.51     11.77 o 
   1  12   2       32.42       37.51      1.46 o 
   2  12   2      125.91      128.51      1.96 o 
   3  12   2     2036.29     2031.73     15.50 o 
   4  12   2     3068.98     3039.25     25.30 o 
   5  12   2      281.25      241.71      4.07 o 
   6  12   2       91.52       86.56      2.69 o 
   7  12   2      862.42      816.16     12.39 o 
   8  12   2        3.65        0.80      1.79 o 
   9  12   2       15.74       15.43      2.16 o 
 -10  13   2      878.21      935.41     12.13 o 
  -9  13   2      461.94      451.62      7.20 o 
  -8  13   2       12.40       12.43      1.50 o 
  -7  13   2       46.49       41.95      1.93 o 
  -6  13   2     1924.48     1818.04     18.57 o 
  -5  13   2       33.45       35.27      1.51 o 
  -4  13   2      359.75      329.08      3.80 o 
  -3  13   2      675.14      649.79      5.59 o 
  -2  13   2      402.07      431.08      4.40 o 
  -1  13   2      342.98      347.73      3.73 o 
   0  13   2      253.09      245.33      3.09 o 
   1  13   2     6795.28     6664.31     70.97 o 
   2  13   2      397.19      356.11      3.89 o 
   3  13   2       46.96       43.16      1.79 o 
   4  13   2      474.92      464.71      5.26 o 
   5  13   2      300.25      344.59      5.16 o 
   6  13   2        6.49       15.09      1.82 o 
   7  13   2      526.21      543.38      8.77 o 
   8  13   2      157.55      171.68      4.78 o 
   9  13   2       64.87       67.30      4.12 o 
  -9  14   2      401.68      405.07      6.79 o 
  -8  14   2      488.70      473.04      6.38 o 
  -7  14   2      731.30      749.58      9.42 o 
  -6  14   2      718.20      714.60      8.90 o 
  -5  14   2       27.84       38.90      1.51 o 
  -4  14   2      236.35      216.73      3.02 o 
  -3  14   2        3.95       -0.15      0.72 o 
  -2  14   2     1293.59     1321.54     10.81 o 
  -1  14   2      375.31      347.96      3.81 o 
   0  14   2      265.16      302.06      3.64 o 
   1  14   2      366.96      384.54      6.67 o 
   2  14   2       85.94      107.18      2.86 o 
   3  14   2      269.65      237.97      5.86 o 
   4  14   2      915.92      891.96     14.66 o 
   5  14   2        0.25        3.67      1.89 o 
   6  14   2     1487.73     1374.39     21.30 o 
   7  14   2      379.30      341.37      8.30 o 
   8  14   2      596.41      588.66     12.16 o 
   9  14   2      410.25      425.80     10.17 o 
  -9  15   2        4.68        3.51      1.82 o 
  -8  15   2      264.31      275.80      4.71 o 
  -7  15   2      408.35      418.95      6.42 o 
  -6  15   2      492.10      507.40      7.09 o 
  -5  15   2      337.25      341.40      4.11 o 
  -4  15   2      227.47      244.25      3.04 o 
  -3  15   2     1726.14     1629.76     12.24 o 
  -2  15   2     3620.22     3616.81     27.04 o 
  -1  15   2      349.49      348.21      3.92 o 
   0  15   2      159.09      166.85      3.12 o 
   1  15   2      789.47      740.88      8.42 o 
   2  15   2       49.30       56.14      2.27 o 
   3  15   2      276.35      265.92      6.38 o 
   4  15   2     1109.94     1054.00     16.85 o 
   5  15   2        4.11        6.25      2.11 o 
   6  15   2      257.05      233.48      6.65 o 
   7  15   2      429.99      405.26      9.40 o 
   8  15   2       33.21       36.73      3.65 o 
  -9  16   2      272.93      300.26      5.93 o 
  -8  16   2       50.72       54.58      2.38 o 
  -7  16   2       71.07       72.57      2.93 o 
  -6  16   2        8.53       10.49      1.61 o 
  -5  16   2      202.32      200.52      4.97 o 
  -4  16   2       70.65       59.53      1.83 o 
  -3  16   2     3277.86     3050.88     21.67 o 
  -2  16   2     1722.98     1553.72     11.81 o 
  -1  16   2     1507.97     1501.39     13.28 o 
   0  16   2      167.34      171.95      3.29 o 
   1  16   2      130.61      123.44      3.28 o 
   2  16   2      253.06      225.15      5.95 o 
   3  16   2        4.02        3.51      1.92 o 
   4  16   2       45.69       40.76      3.00 o 
   5  16   2      116.36      107.00      4.81 o 
   6  16   2      139.39      147.43      5.37 o 
   7  16   2        1.95        3.47      2.31 o 
   8  16   2      517.26      504.11     11.21 o 
  -8  17   2      693.30      696.71      8.54 o 
  -7  17   2       29.01       36.58      2.28 o 
  -6  17   2        5.04        1.26      1.39 o 
  -5  17   2     1153.28     1178.80     13.15 o 
  -4  17   2      296.52      260.13      3.56 o 
  -3  17   2      440.56      397.50      4.23 o 
  -2  17   2      377.70      429.75      4.44 o 
  -1  17   2      342.28      367.07      4.62 o 
   0  17   2     1107.44     1072.07     11.97 o 
   1  17   2      600.13      586.92     16.96 o 
   2  17   2     2056.01     1934.79     27.68 o 
   3  17   2      442.43      414.63      8.72 o 
   4  17   2        3.52        1.87      1.86 o 
   5  17   2      355.66      337.10      8.57 o 
   6  17   2      647.43      663.23     12.88 o 
   7  17   2       10.74       10.18      4.26 o 
   8  17   2       17.29       18.26      3.29 o 
  -8  18   2      644.17      696.14     14.00 o 
  -7  18   2        0.86        0.74      5.49 o 
  -6  18   2      104.01       89.66      3.15 o 
  -5  18   2      187.64      171.42      4.21 o 
  -4  18   2       79.11       80.84      2.38 o 
  -3  18   2      162.86      165.91      2.63 o 
  -2  18   2       24.54       32.03      1.35 o 
  -1  18   2       30.40       33.80      1.46 o 
   0  18   2      109.25      115.95      2.94 o 
   1  18   2       66.55       64.86      4.22 o 
   2  18   2      262.06      249.73      6.52 o 
   3  18   2       87.11       90.81      4.25 o 
   4  18   2      644.39      636.35     13.31 o 
   5  18   2      100.00      100.35      4.81 o 
   6  18   2      405.19      407.74      9.56 o 
   7  18   2      144.34      145.11      5.88 o 
  -7  19   2       26.18       24.08      3.63 o 
  -6  19   2      101.35       99.16      5.00 o 
  -5  19   2       93.44       87.58      3.98 o 
  -4  19   2      195.30      202.14      4.20 o 
  -3  19   2      130.98      130.75      2.40 o 
  -2  19   2       98.36      101.69      2.17 o 
  -1  19   2       20.29       17.61      1.29 o 
   0  19   2      150.54      167.89      3.92 o 
   1  19   2      108.39      103.72      4.34 o 
   2  19   2        5.38        3.64      1.96 o 
   3  19   2      410.05      406.73      9.10 o 
   4  19   2        0.43       -3.35      2.95 o 
   5  19   2       88.59       84.61      4.45 o 
   6  19   2      410.83      414.87      9.82 o 
   7  19   2       99.21       99.09      5.38 o 
  -7  20   2      178.52      185.54      8.48 o 
  -6  20   2       13.52        8.86      2.91 o 
  -5  20   2        1.82        1.00      2.51 o 
  -4  20   2      139.63      132.53      5.37 o 
  -3  20   2       15.37       14.02      1.44 o 
  -2  20   2      165.69      170.20      3.08 o 
  -1  20   2      979.06     1013.46     10.25 o 
   0  20   2      111.08      124.72      3.16 o 
   1  20   2       33.84       36.45      3.27 o 
   2  20   2      920.36      933.86     15.85 o 
   3  20   2        2.11        3.21      2.24 o 
   4  20   2      186.61      178.75      6.04 o 
   5  20   2       31.83       32.99      6.61 o 
   6  20   2       42.52       42.29      3.90 o 
  -6  21   2      143.76      131.07      5.77 o 
  -5  21   2       14.50       13.77      2.89 o 
  -4  21   2      121.73      117.90      5.22 o 
  -3  21   2      201.23      194.40      6.22 o 
  -2  21   2      298.99      274.85      4.40 o 
  -1  21   2      120.56      132.41      3.50 o 
   0  21   2      103.47      101.96      2.76 o 
   1  21   2      384.45      372.22     12.92 o 
   2  21   2      192.31      185.63      6.08 o 
   3  21   2      164.61      149.06      8.23 o 
   4  21   2      270.38      265.45      7.63 o 
   5  21   2        1.98       -0.48      2.48 o 
  -5  22   2        7.10        9.97      2.78 o 
  -4  22   2     1765.58     1819.24     27.82 o 
  -3  22   2       78.23       69.39      4.31 o 
  -2  22   2        4.47        3.07      1.56 o 
  -1  22   2     1305.68     1357.70     15.30 o 
   0  22   2        1.58       -0.42      1.86 o 
   1  22   2       53.72       58.94      3.89 o 
   2  22   2       56.10       58.94      4.79 o 
   3  22   2        0.17       -0.07      2.39 o 
   4  22   2       48.23       50.14      3.96 o 
   5  22   2       22.27       26.97      3.77 o 
  -4  23   2       32.05       40.85      5.43 o 
  -3  23   2        5.27        8.76      2.69 o 
  -2  23   2      669.45      698.82     13.34 o 
  -1  23   2       15.88       29.32      2.15 o 
   0  23   2      119.28      118.11      4.23 o 
   1  23   2        0.28       -1.99      1.78 o 
   2  23   2     1603.99     1645.73     25.65 o 
   3  23   2      206.13      230.20      7.27 o 
   4  23   2       11.78        7.80      2.91 o 
  -3  24   2        2.32        3.30      3.38 o 
  -2  24   2       75.18       87.34      4.80 o 
  -1  24   2        6.79        9.03      2.08 o 
   0  24   2      462.70      484.73      8.80 o 
   1  24   2      155.47      160.68      5.79 o 
   2  24   2       27.42       36.68      3.05 o 
   0  25   2        8.71       10.50      2.29 o 
 -11   1   3      247.02      239.87      7.60 o 
 -10   1   3      692.10      663.61     13.25 o 
  -9   1   3     2177.57     2042.49     30.69 o 
  -8   1   3        1.39        1.84      2.25 o 
  -7   1   3       88.58       90.26      5.05 o 
  -6   1   3     1977.31     2123.53     18.45 o 
  -5   1   3     1042.17     1032.31      8.60 o 
  -4   1   3        1.30        5.53      1.36 o 
  -3   1   3     4249.58     4293.05     35.16 o 
  -2   1   3       63.27       38.57      1.00 o 
  -1   1   3    33802.15    31702.85    978.41 o 
   0   1   3    15554.43    15336.15    104.47 o 
   1   1   3      257.52      299.12      2.68 o 
   2   1   3     2781.67     2937.24     31.69 o 
   3   1   3     5861.18     6398.64     45.87 o 
   4   1   3      739.52      789.49      6.55 o 
   5   1   3     6401.35     6577.67     47.23 o 
   6   1   3        0.26       -0.20      0.69 o 
   7   1   3      142.94      156.87      2.61 o 
   8   1   3     1346.18     1379.33     12.20 o 
   9   1   3      158.41      163.03      3.18 o 
  10   1   3     2586.79     2718.69     24.50 o 
 -11   2   3       73.06       78.17      4.72 o 
 -10   2   3       17.53       22.00      2.94 o 
  -9   2   3      532.33      539.42     11.01 o 
  -8   2   3      480.99      455.12      9.37 o 
  -7   2   3     4884.28     4876.38     55.45 o 
  -6   2   3      307.25      314.62      3.77 o 
  -5   2   3      312.74      320.61      3.63 o 
  -4   2   3      106.03      154.95      2.26 o 
  -3   2   3     7574.79     7737.61     69.53 o 
  -2   2   3    10514.62    10738.72     85.92 o 
  -1   2   3     7080.17     7264.48     52.21 o 
   0   2   3     1318.08     1475.14     11.10 o 
   1   2   3        0.50        5.27      1.44 o 
   2   2   3      538.90      501.34      4.12 o 
   3   2   3    12543.55    13158.96    117.92 o 
   4   2   3      419.73      433.59      4.73 o 
   5   2   3     2098.53     2009.81     15.31 o 
   6   2   3        4.64        5.38      0.87 o 
   7   2   3     1769.39     1669.78     13.71 o 
   8   2   3     2141.56     2160.72     17.87 o 
   9   2   3       77.85       81.00      2.38 o 
  10   2   3      166.98      177.85      4.50 o 
 -11   3   3      198.19      189.51      6.73 o 
 -10   3   3       58.56       61.37      4.04 o 
  -9   3   3      707.72      681.56     22.13 o 
  -8   3   3        6.15        9.38      1.76 o 
  -7   3   3      148.51      158.23      4.94 o 
  -6   3   3        0.61        4.30      0.92 o 
  -5   3   3       15.70       14.79      1.06 o 
  -4   3   3      690.28      823.87      8.67 o 
  -3   3   3       16.99       17.03      0.79 o 
  -2   3   3      127.93      103.89      2.40 o 
  -1   3   3     9240.01     9625.23     61.23 o 
   0   3   3     3382.96     3503.58     25.50 o 
   1   3   3       53.15       43.02      1.21 o 
   2   3   3       21.13       38.32      0.77 o 
   3   3   3     3449.04     3874.93     28.15 o 
   4   3   3     2173.44     2136.32     40.62 o 
   5   3   3      119.08      137.70      2.32 o 
   6   3   3      220.87      218.72      2.97 o 
   7   3   3      721.10      649.00      6.42 o 
   8   3   3       19.71       19.17      2.28 o 
   9   3   3       48.69       51.78      2.02 o 
  10   3   3       78.21       94.27      4.46 o 
 -11   4   3      110.68      120.47      6.22 o 
 -10   4   3      312.41      293.26      9.91 o 
  -9   4   3      494.84      486.57     10.34 o 
  -8   4   3      723.36      680.05     14.62 o 
  -7   4   3     1093.70     1079.25     11.86 o 
  -6   4   3      247.10      241.75      3.88 o 
  -5   4   3       59.39       58.28      1.82 o 
  -4   4   3       63.45       77.29      1.85 o 
  -3   4   3     1251.05     1300.32     12.54 o 
  -2   4   3     5643.13     5634.22     38.24 o 
  -1   4   3     4654.70     4685.32     29.64 o 
   0   4   3       56.65       77.79      2.86 o 
   1   4   3      565.32      581.72      5.94 o 
   2   4   3      188.45      196.50      2.79 o 
   3   4   3     1561.46     1524.55     12.98 o 
   4   4   3      870.85      866.44      8.15 o 
   5   4   3      418.82      381.22      3.53 o 
   6   4   3     1131.23     1067.82      9.23 o 
   7   4   3     4150.10     3751.51     31.66 o 
   8   4   3     2047.92     2029.70     16.56 o 
   9   4   3     1283.77     1287.94     11.84 o 
  10   4   3      318.13      356.84      6.38 o 
 -11   5   3       54.84       44.56      4.00 o 
 -10   5   3     2486.71     2490.61     54.03 o 
  -9   5   3     1506.95     1485.69     23.56 o 
  -8   5   3      272.92      251.63      5.30 o 
  -7   5   3      440.15      414.66      5.83 o 
  -6   5   3      613.38      598.61      7.24 o 
  -5   5   3       17.96       16.28      1.13 o 
  -4   5   3        0.15        1.68      0.64 o 
  -3   5   3     1970.17     1980.54     18.23 o 
  -2   5   3     3990.95     4198.84     31.50 o 
  -1   5   3      234.57      240.45      2.43 o 
   0   5   3    10972.60    10728.28     85.64 o 
   1   5   3     4421.37     4407.43     35.09 o 
   2   5   3       47.31       46.10      1.79 o 
   3   5   3      445.98      502.48      5.04 o 
   4   5   3     1274.93     1233.98     12.29 o 
   5   5   3      318.73      276.26      3.66 o 
   6   5   3      475.11      458.52      4.87 o 
   7   5   3       62.93       40.14      3.41 o 
   8   5   3      425.34      429.56      5.04 o 
   9   5   3        0.03        1.22      1.32 o 
  10   5   3      998.14     1014.31     12.66 o 
 -11   6   3        1.99       -1.84      2.43 o 
 -10   6   3      107.85      106.75      5.00 o 
  -9   6   3      454.18      457.94     10.03 o 
  -8   6   3     1733.93     1682.98     17.76 o 
  -7   6   3      521.46      500.36      6.70 o 
  -6   6   3      237.10      249.50      4.03 o 
  -5   6   3     1242.19     1284.54     13.23 o 
  -4   6   3      572.06      628.15      5.64 o 
  -3   6   3     2687.17     2421.49     43.57 o 
  -2   6   3        6.02       10.12      0.60 o 
  -1   6   3       60.14       47.27      0.91 o 
   0   6   3     6811.85     6917.78     54.98 o 
   1   6   3      392.43      350.24      3.86 o 
   2   6   3       27.68       10.84      0.75 o 
   3   6   3      247.48      332.04      5.77 o 
   4   6   3     3174.61     3364.16     30.88 o 
   5   6   3      168.68      207.04      3.47 o 
   6   6   3      665.50      650.78      6.88 o 
   7   6   3      319.84      364.21      4.79 o 
   8   6   3      755.02      731.84      7.97 o 
   9   6   3      561.38      558.35      7.70 o 
  10   6   3      372.44      380.92      6.75 o 
 -11   7   3       36.26       44.72      4.05 o 
 -10   7   3      151.85      147.78      6.68 o 
  -9   7   3     2518.86     2488.10     44.10 o 
  -8   7   3      236.95      240.64      5.11 o 
  -7   7   3       62.96       62.84      2.47 o 
  -6   7   3      267.64      262.46      4.97 o 
  -5   7   3       85.79       98.11      1.86 o 
  -4   7   3        0.03        1.14      0.49 o 
  -3   7   3     3561.12     3668.46     27.16 o 
  -2   7   3        9.78        1.50      0.63 o 
  -1   7   3     1056.97     1029.11      7.53 o 
   0   7   3      781.21      809.51      7.29 o 
   1   7   3     2788.88     2934.24     26.32 o 
   2   7   3     3305.42     3658.01     26.74 o 
   3   7   3      479.29      458.44      4.79 o 
   4   7   3       96.32       99.13      2.28 o 
   5   7   3      429.10      436.27      5.66 o 
   6   7   3      410.21      425.67      5.74 o 
   7   7   3       56.67       46.59      1.87 o 
   8   7   3       14.97       22.05      1.76 o 
   9   7   3       38.46       39.86      2.25 o 
  10   7   3      924.06      933.15     12.01 o 
 -11   8   3      178.47      189.89      7.05 o 
 -10   8   3     1810.32     1822.53     28.73 o 
  -9   8   3      158.19      160.16      4.59 o 
  -8   8   3      755.43      733.31      9.23 o 
  -7   8   3     5227.48     5192.32     43.02 o 
  -6   8   3     1530.82     1491.16     13.62 o 
  -5   8   3       37.78       25.95      1.10 o 
  -4   8   3      229.61      231.47      2.68 o 
  -3   8   3     2397.31     2169.45     16.52 o 
  -2   8   3       56.59       82.33      1.79 o 
  -1   8   3        0.12        3.50      0.53 o 
   0   8   3     9940.12    10388.86     83.21 o 
   1   8   3      931.70     1008.78      9.75 o 
   2   8   3      103.49       97.45      1.40 o 
   3   8   3        0.57        2.70      0.75 o 
   4   8   3     1569.89     1556.97     17.80 o 
   5   8   3      403.00      390.62      5.30 o 
   6   8   3     1102.68     1082.45     11.71 o 
   7   8   3     3886.35     3884.80     32.29 o 
   8   8   3     1838.47     1816.98     17.99 o 
   9   8   3      124.21      111.11      3.34 o 
  10   8   3        1.37        0.31      1.66 o 
 -10   9   3      953.66      989.55     22.30 o 
  -9   9   3      114.70      115.95      4.02 o 
  -8   9   3      481.07      488.00      7.04 o 
  -7   9   3      491.55      478.62      5.79 o 
  -6   9   3      429.55      417.75      5.11 o 
  -5   9   3      554.18      620.62      6.60 o 
  -4   9   3       66.15       63.19      1.59 o 
  -3   9   3       77.98       98.42      1.83 o 
  -2   9   3      566.20      642.98      6.19 o 
  -1   9   3     3272.31     3426.12     43.72 o 
   0   9   3     4386.87     4334.42     34.67 o 
   1   9   3       52.21       46.00      1.32 o 
   2   9   3      723.72      760.88      6.32 o 
   3   9   3      435.04      469.01      5.63 o 
   4   9   3     5287.78     5364.87     56.55 o 
   5   9   3       40.51       37.71      1.73 o 
   6   9   3      154.91      144.66      3.23 o 
   7   9   3      225.69      225.11      3.75 o 
   8   9   3        0.16        0.49      1.15 o 
   9   9   3      673.54      674.55      9.00 o 
  10   9   3       30.58       28.76      3.49 o 
 -10  10   3      372.84      372.82     14.96 o 
  -9  10   3        2.20        3.45      1.55 o 
  -8  10   3        6.92        7.77      1.55 o 
  -7  10   3     1232.21     1166.65     11.40 o 
  -6  10   3      444.99      405.62      4.50 o 
  -5  10   3       66.35       84.63      1.86 o 
  -4  10   3      217.98      229.96      2.60 o 
  -3  10   3        0.01       -0.02      0.70 o 
  -2  10   3       76.01       55.74      1.53 o 
  -1  10   3     3333.24     3354.12     30.29 o 
   0  10   3     6696.30     7108.71     62.03 o 
   1  10   3     4051.08     4158.88     32.82 o 
   2  10   3      446.21      408.51      3.88 o 
   3  10   3      270.81      255.59      4.24 o 
   4  10   3      524.15      487.85      7.92 o 
   5  10   3       48.21       47.31      1.96 o 
   6  10   3      203.90      173.65      3.59 o 
   7  10   3        5.93        9.00      5.19 o 
   8  10   3      672.17      680.97      7.80 o 
   9  10   3        0.43        2.02      1.76 o 
 -10  11   3      925.02      935.83     26.78 o 
  -9  11   3      190.91      197.37      4.41 o 
  -8  11   3       55.75       62.15      2.65 o 
  -7  11   3      276.65      246.86      3.89 o 
  -6  11   3       11.41       16.50      1.15 o 
  -5  11   3      771.68      731.30      6.81 o 
  -4  11   3     1659.07     1619.75     12.99 o 
  -3  11   3       13.62       17.18      1.02 o 
  -2  11   3       70.64       81.56      1.80 o 
  -1  11   3      873.51      989.06     10.13 o 
   0  11   3     2928.07     2928.40     35.06 o 
   1  11   3     1592.93     1477.57     11.37 o 
   2  11   3      130.30      126.35      2.17 o 
   3  11   3     1225.94     1150.30     16.85 o 
   4  11   3     5491.11     5183.87     47.08 o 
   5  11   3      514.95      459.73      6.57 o 
   6  11   3      676.04      675.83      8.34 o 
   7  11   3     1358.29     1299.73     16.38 o 
   8  11   3      586.99      580.03      9.29 o 
   9  11   3        4.38        1.45      1.79 o 
 -10  12   3       80.48       74.17      4.49 o 
  -9  12   3       71.04       75.79      3.11 o 
  -8  12   3        7.10       11.46      1.69 o 
  -7  12   3        0.72       -0.03      1.27 o 
  -6  12   3      369.10      328.45      4.03 o 
  -5  12   3      261.26      262.43      3.72 o 
  -4  12   3      805.72      772.73      6.98 o 
  -3  12   3     2516.92     2379.85     19.98 o 
  -2  12   3      282.86      295.75      3.70 o 
  -1  12   3      172.15      181.87      2.48 o 
   0  12   3      170.44      131.96      1.99 o 
   1  12   3     2766.32     2765.57     24.71 o 
   2  12   3      144.51      154.48      2.55 o 
   3  12   3      275.14      283.76      5.12 o 
   4  12   3      146.12      125.65      3.55 o 
   5  12   3      337.58      334.58      7.50 o 
   6  12   3        2.08       -1.25      1.34 o 
   7  12   3     2363.26     2342.18     26.96 o 
   8  12   3      229.91      232.48      5.59 o 
   9  12   3       13.06        6.89      2.07 o 
 -10  13   3      221.41      213.79      5.00 o 
  -9  13   3      158.79      172.09      4.29 o 
  -8  13   3      701.85      683.29      9.16 o 
  -7  13   3      102.24       94.82      3.00 o 
  -6  13   3     1764.66     1729.03     14.26 o 
  -5  13   3      450.45      429.18      5.15 o 
  -4  13   3     1254.56     1307.50     13.71 o 
  -3  13   3      592.23      558.72      7.59 o 
  -2  13   3     1150.80     1123.75      9.94 o 
  -1  13   3     2263.83     2376.68     18.17 o 
   0  13   3       80.36      102.83      2.38 o 
   1  13   3       29.46       33.23      1.50 o 
   2  13   3       17.61       23.06      1.30 o 
   3  13   3      217.66      215.34      7.72 o 
   4  13   3       78.40       83.19      3.01 o 
   5  13   3       55.72       46.96      2.55 o 
   6  13   3      159.72      169.25      4.42 o 
   7  13   3     1224.91     1145.68     15.12 o 
   8  13   3     1793.31     1774.67     21.81 o 
   9  13   3      378.42      444.99      8.50 o 
  -9  14   3      213.98      207.22      4.19 o 
  -8  14   3      302.94      298.98      4.88 o 
  -7  14   3      333.51      324.98      5.55 o 
  -6  14   3        2.30        2.11      1.45 o 
  -5  14   3      140.92      117.90      2.58 o 
  -4  14   3       24.23       13.03      1.25 o 
  -3  14   3     1548.00     1561.61     11.79 o 
  -2  14   3      118.90      123.35      2.17 o 
  -1  14   3     1037.38     1023.68      9.33 o 
   0  14   3     3429.11     3406.56     30.90 o 
   1  14   3     1656.67     1627.28     15.77 o 
   2  14   3        3.85        8.72      1.79 o 
   3  14   3      576.95      555.64     10.18 o 
   4  14   3       81.76       71.25      2.91 o 
   5  14   3        6.14        7.53      1.65 o 
   6  14   3      187.37      162.27      4.46 o 
   7  14   3     1852.07     1882.29     22.68 o 
   8  14   3     1248.13     1276.52     16.92 o 
  -9  15   3      286.96      311.56      5.29 o 
  -8  15   3       20.73       22.58      1.84 o 
  -7  15   3      215.73      221.92      4.06 o 
  -6  15   3     1932.61     1908.45     19.66 o 
  -5  15   3      296.55      270.82      3.67 o 
  -4  15   3      692.53      719.42      6.90 o 
  -3  15   3       17.96       16.92      1.05 o 
  -2  15   3      114.26      111.46      2.17 o 
  -1  15   3       85.87       99.24      2.77 o 
   0  15   3      299.49      279.23      4.21 o 
   1  15   3      621.09      646.68      7.49 o 
   2  15   3       21.31       28.70      2.41 o 
   3  15   3       24.58       27.97      4.09 o 
   4  15   3     1018.18      941.15     15.50 o 
   5  15   3      902.60      852.06     15.13 o 
   6  15   3        2.49        1.34      1.71 o 
   7  15   3      158.46      147.60      4.53 o 
   8  15   3       45.05       45.96      3.01 o 
  -9  16   3      546.15      579.57      7.75 o 
  -8  16   3      247.36      241.62      4.50 o 
  -7  16   3       29.19       29.19      1.90 o 
  -6  16   3       82.92       82.30      2.92 o 
  -5  16   3      640.78      671.51      6.73 o 
  -4  16   3       54.19       55.43      1.87 o 
  -3  16   3        0.47        1.22      0.88 o 
  -2  16   3       40.67       54.04      1.87 o 
  -1  16   3      824.16      815.51      8.34 o 
   0  16   3      489.69      509.06     11.49 o 
   1  16   3     6346.64     6249.53     55.33 o 
   2  16   3     1067.80     1068.57     16.83 o 
   3  16   3     2584.56     2597.77     36.01 o 
   4  16   3       51.04       49.92      3.26 o 
   5  16   3       16.71       16.74      2.51 o 
   6  16   3      412.22      372.36     12.92 o 
   7  16   3        0.04       -0.41      2.20 o 
   8  16   3      181.85      178.81      6.44 o 
  -8  17   3      218.95      232.45      5.89 o 
  -7  17   3        0.20       -2.96      1.98 o 
  -6  17   3       77.64       71.58      2.86 o 
  -5  17   3       40.69       42.00      2.11 o 
  -4  17   3     2687.38     2750.37     22.42 o 
  -3  17   3      392.90      428.96      5.67 o 
  -2  17   3        0.63        0.82      0.67 o 
  -1  17   3      331.72      327.91      4.34 o 
   0  17   3      148.57      148.05      3.18 o 
   1  17   3        3.22        2.03      1.58 o 
   2  17   3      681.85      667.02     17.20 o 
   3  17   3        3.38        3.22      3.21 o 
   4  17   3       81.96       82.71      4.08 o 
   5  17   3      539.52      512.37     10.61 o 
   6  17   3      591.23      585.98     11.93 o 
   7  17   3      330.81      344.26      9.02 o 
  -8  18   3      243.49      237.43      6.22 o 
  -7  18   3        3.59        3.98      1.70 o 
  -6  18   3        0.34        0.60      1.41 o 
  -5  18   3      987.10     1023.13     12.00 o 
  -4  18   3        0.23        1.63      1.08 o 
  -3  18   3       27.24       18.87      1.37 o 
  -2  18   3      534.12      536.38      5.71 o 
  -1  18   3      160.79      153.22      2.94 o 
   0  18   3        0.03        1.19      1.05 o 
   1  18   3     2529.64     2517.01    110.13 o 
   2  18   3      389.66      396.48      8.58 o 
   3  18   3     1334.12     1281.34     20.16 o 
   4  18   3       62.76       67.37      3.95 o 
   5  18   3       11.13        9.01      2.54 o 
   6  18   3      978.97      962.52     17.08 o 
   7  18   3       70.88       81.26      4.86 o 
  -7  19   3      149.46      173.93      4.40 o 
  -6  19   3     2016.32     2109.61     24.49 o 
  -5  19   3      221.17      231.72      4.69 o 
  -4  19   3     1572.77     1660.37     14.02 o 
  -3  19   3       51.74       58.44      2.03 o 
  -2  19   3      309.24      313.09      3.83 o 
  -1  19   3        6.68       10.68      2.85 o 
   0  19   3      252.69      237.25      3.74 o 
   1  19   3        6.69        4.89      1.94 o 
   2  19   3        7.30        3.82      2.01 o 
   3  19   3     1527.75     1485.87     22.97 o 
   4  19   3      159.83      150.34      7.03 o 
   5  19   3      543.29      543.33     11.42 o 
   6  19   3      395.17      394.40     14.58 o 
  -7  20   3        7.81        5.76      2.94 o 
  -6  20   3       50.54       60.44      4.82 o 
  -5  20   3      285.00      283.26      5.35 o 
  -4  20   3        2.08        1.14      1.50 o 
  -3  20   3      501.58      486.79      5.59 o 
  -2  20   3      527.25      545.65      6.00 o 
  -1  20   3     1292.08     1326.09     12.54 o 
   0  20   3       56.51       55.19      3.01 o 
   1  20   3       59.90       49.45      3.49 o 
   2  20   3        8.85        6.48      2.31 o 
   3  20   3        7.35       10.40      2.53 o 
   4  20   3      706.11      756.42     14.18 o 
   5  20   3       11.74       15.77      3.14 o 
   6  20   3       61.33       52.34      4.10 o 
  -6  21   3       74.94       81.02     11.01 o 
  -5  21   3      578.35      623.71     12.75 o 
  -4  21   3     1042.66     1059.14     26.70 o 
  -3  21   3      178.73      177.54      3.27 o 
  -2  21   3        0.02        0.73      1.16 o 
  -1  21   3      673.39      720.15      7.39 o 
   0  21   3       10.19       13.95      2.32 o 
   1  21   3        6.02        7.46      4.91 o 
   2  21   3     3036.84     3023.37     63.96 o 
   3  21   3      466.81      470.91     10.44 o 
   4  21   3        5.24        2.65      2.30 o 
   5  21   3      658.76      652.57     13.39 o 
  -5  22   3      905.79     1002.16     17.97 o 
  -4  22   3      469.76      516.36     14.18 o 
  -3  22   3      410.20      399.40     13.57 o 
  -2  22   3       13.10       18.61      1.90 o 
  -1  22   3      180.99      202.24      3.86 o 
   0  22   3       44.79       45.94      2.72 o 
   1  22   3      444.16      452.74     10.05 o 
   2  22   3      406.16      442.72     10.10 o 
   3  22   3      261.68      280.20     10.98 o 
   4  22   3        3.46        6.67      2.74 o 
  -4  23   3        8.47       19.32      3.94 o 
  -3  23   3      330.93      341.13      8.67 o 
  -2  23   3      134.52      134.05      3.71 o 
  -1  23   3      829.17      920.39     13.43 o 
   0  23   3      233.23      237.84      5.84 o 
   1  23   3       23.56       20.25      3.12 o 
   2  23   3     1654.06     1698.82     26.37 o 
   3  23   3       49.09       47.71      3.97 o 
  -3  24   3       41.12       47.72      3.94 o 
  -2  24   3      469.78      492.37      8.59 o 
  -1  24   3      468.40      511.53      9.19 o 
   0  24   3        7.46        8.95      2.16 o 
   1  24   3      460.53      500.12     14.84 o 
   2  24   3      141.87      143.38      6.09 o 
 -11   0   4        3.37        5.60      3.55 o 
 -10   0   4     4605.44     4530.33     89.48 o 
  -9   0   4      678.70      640.59     17.53 o 
  -8   0   4      611.95      639.87     16.92 o 
  -7   0   4        0.47        2.63      2.40 o 
  -6   0   4      275.15      302.02      9.27 o 
  -5   0   4    10055.86    10221.18    107.09 o 
  -4   0   4       15.15       25.34      1.98 o 
  -3   0   4      255.55      335.09      5.81 o 
  -2   0   4     1464.72     1791.15     19.05 o 
  -1   0   4     6194.82     6571.26     70.26 o 
   0   0   4    19022.97    18165.82    185.66 o 
   1   0   4     6998.81     6610.17    222.70 o 
   2   0   4     4347.17     4394.90     38.47 o 
   3   0   4     7714.21     8117.36     73.15 o 
   4   0   4     1991.05     2188.17     23.42 o 
   5   0   4     3411.57     3494.96     36.53 o 
   6   0   4      340.37      311.14      5.04 o 
   7   0   4      405.40      373.81      8.03 o 
   8   0   4     2472.26     2395.22     27.89 o 
   9   0   4      578.41      629.03      9.99 o 
  10   0   4      709.16      785.49     12.04 o 
 -11   1   4       66.29       71.52      6.77 o 
 -10   1   4        1.27       13.83      3.99 o 
  -9   1   4       27.60       31.38      2.98 o 
  -8   1   4     1252.59     1239.78     34.76 o 
  -7   1   4      826.91      733.33     10.18 o 
  -6   1   4      552.00      507.25      4.91 o 
  -5   1   4      786.26      790.06      6.83 o 
  -4   1   4     2396.78     2592.51     21.86 o 
  -3   1   4     1186.81     1224.74     11.96 o 
  -2   1   4      481.52      512.79      4.87 o 
  -1   1   4     4078.08     4078.81     79.23 o 
   0   1   4      512.64      511.85      4.41 o 
   1   1   4       28.41       40.41      0.95 o 
   2   1   4      145.64      137.63      2.29 o 
   3   1   4      248.29      224.44      6.60 o 
   4   1   4      330.36      431.19      4.71 o 
   5   1   4        0.85        6.52      1.77 o 
   6   1   4      605.97      633.15      6.67 o 
   7   1   4     1236.80     1269.64     12.33 o 
   8   1   4       56.55       57.03      2.17 o 
   9   1   4      257.63      263.57      4.15 o 
  10   1   4      315.44      346.36      5.10 o 
 -11   2   4      281.98      287.75      8.47 o 
 -10   2   4      543.04      554.71     11.81 o 
  -9   2   4       27.30       25.78      2.72 o 
  -8   2   4      439.10      412.52      8.79 o 
  -7   2   4      188.98      209.37      3.71 o 
  -6   2   4      841.97      806.65      8.99 o 
  -5   2   4     1198.30     1226.78     11.14 o 
  -4   2   4        7.93       20.43      1.07 o 
  -3   2   4      813.28      817.66      7.45 o 
  -2   2   4     1872.20     2002.06     16.24 o 
  -1   2   4     1760.11     1878.35     12.12 o 
   0   2   4     3911.61     3988.71     29.13 o 
   1   2   4     2264.04     2219.43     15.08 o 
   2   2   4     2615.12     2649.93     21.02 o 
   3   2   4       21.61       43.06      1.48 o 
   4   2   4      356.10      321.34      3.33 o 
   5   2   4      197.34      228.55      2.78 o 
   6   2   4      123.18      127.35      2.51 o 
   7   2   4     2070.58     2011.67     16.27 o 
   8   2   4     1091.95     1053.44     10.87 o 
   9   2   4      211.07      239.28      4.01 o 
  10   2   4       55.19       61.28      2.39 o 
 -11   3   4      127.38      137.30      6.77 o 
 -10   3   4      952.15      928.61     16.87 o 
  -9   3   4      174.70      176.28      5.73 o 
  -8   3   4      793.18      792.76     13.96 o 
  -7   3   4     2287.68     2141.97     21.34 o 
  -6   3   4      711.67      651.15      7.64 o 
  -5   3   4      754.94      667.13      7.55 o 
  -4   3   4     4561.48     4910.48     40.12 o 
  -3   3   4    13624.52    14084.66    113.83 o 
  -2   3   4     2757.70     2966.37     20.22 o 
  -1   3   4      474.01      464.28      4.30 o 
   0   3   4      140.61      168.81      2.17 o 
   1   3   4      557.93      536.56      4.97 o 
   2   3   4     5667.47     5590.71     37.12 o 
   3   3   4     3365.08     3442.99     25.18 o 
   4   3   4      452.21      382.92      4.17 o 
   5   3   4      232.11      221.47      3.25 o 
   6   3   4       20.55       18.38      1.26 o 
   7   3   4     2209.84     2215.39     18.95 o 
   8   3   4     1474.49     1487.46     19.05 o 
   9   3   4     1439.73     1464.57     13.28 o 
  10   3   4      572.91      593.63      7.73 o 
 -11   4   4      414.05      422.40     10.78 o 
 -10   4   4       74.01       71.05      7.77 o 
  -9   4   4      368.52      349.97      8.42 o 
  -8   4   4      427.91      403.14      7.47 o 
  -7   4   4        4.60        7.16      1.20 o 
  -6   4   4       50.36       48.25      1.88 o 
  -5   4   4      330.18      324.63      5.15 o 
  -4   4   4     3044.15     3012.55     24.99 o 
  -3   4   4       67.72       60.02      1.62 o 
  -2   4   4     1396.74     1425.41      9.40 o 
  -1   4   4       46.84       89.37      1.40 o 
   0   4   4     6403.57     6614.66     47.83 o 
   1   4   4     3746.20     4049.00     40.39 o 
   2   4   4        4.33        3.69      0.52 o 
   3   4   4      122.35      109.38      2.00 o 
   4   4   4      200.63      237.38      3.67 o 
   5   4   4      240.57      232.42      3.59 o 
   6   4   4     2077.19     2071.33     18.40 o 
   7   4   4      456.99      438.09      4.99 o 
   8   4   4      142.69      131.06      3.25 o 
   9   4   4        8.05        6.53      1.71 o 
  10   4   4     1423.39     1457.37     16.82 o 
 -11   5   4     1240.89     1278.18     22.19 o 
 -10   5   4       93.75       86.93      4.71 o 
  -9   5   4      385.93      396.99      9.16 o 
  -8   5   4        5.89        4.34      1.34 o 
  -7   5   4      218.70      232.51      4.44 o 
  -6   5   4      202.74      184.14      3.37 o 
  -5   5   4      430.30      429.65      5.51 o 
  -4   5   4     2053.22     2266.32     21.35 o 
  -3   5   4     1073.94     1147.47      9.21 o 
  -2   5   4      484.27      529.83      3.92 o 
  -1   5   4      348.19      383.49      2.98 o 
   0   5   4      831.97      785.76      7.04 o 
   1   5   4     2897.03     2957.92     26.50 o 
   2   5   4     1718.77     1670.97     13.83 o 
   3   5   4        0.96       10.06      0.95 o 
   4   5   4      353.91      384.54      4.93 o 
   5   5   4      225.55      195.37      3.08 o 
   6   5   4      994.46      936.04      8.47 o 
   7   5   4        6.45        3.96      0.99 o 
   8   5   4      205.73      213.64      3.89 o 
   9   5   4        0.68        0.79      1.41 o 
  10   5   4       19.11       22.80      3.08 o 
 -11   6   4       97.42      110.68     10.69 o 
 -10   6   4      848.56      848.54     15.95 o 
  -9   6   4       79.00       75.54      4.15 o 
  -8   6   4       68.84       74.37      2.69 o 
  -7   6   4        0.19        3.31      2.68 o 
  -6   6   4     1296.20     1259.70     13.34 o 
  -5   6   4     1840.89     1782.87     15.64 o 
  -4   6   4     1276.31     1188.47     45.51 o 
  -3   6   4      939.60      956.73      7.88 o 
  -2   6   4        8.86        1.58      0.45 o 
  -1   6   4       26.99       22.11      0.87 o 
   0   6   4     5859.00     6039.41     47.67 o 
   1   6   4     1912.27     1912.74     15.87 o 
   2   6   4     1800.05     1779.94     14.94 o 
   3   6   4     2039.58     1968.28     16.54 o 
   4   6   4       77.74      101.13      5.61 o 
   5   6   4      374.71      394.41      5.28 o 
   6   6   4       58.35       61.38      2.00 o 
   7   6   4       85.93       59.28      2.07 o 
   8   6   4       10.14       14.89      1.49 o 
   9   6   4      657.54      687.70      9.14 o 
  10   6   4      362.59      372.16      7.28 o 
 -11   7   4      431.06      461.33     11.11 o 
 -10   7   4      144.28      136.37      5.87 o 
  -9   7   4        1.43        0.33      1.56 o 
  -8   7   4     1718.98     1744.19     27.97 o 
  -7   7   4     6173.49     5963.70     55.71 o 
  -6   7   4      282.71      293.19      4.86 o 
  -5   7   4      390.97      413.43      4.36 o 
  -4   7   4      136.83      177.30      3.01 o 
  -3   7   4      701.45      780.68      8.04 o 
  -2   7   4      355.62      369.47      3.24 o 
  -1   7   4     4711.19     5098.50     34.46 o 
   0   7   4     1725.63     1558.00     13.21 o 
   1   7   4       17.67       27.11      1.67 o 
   2   7   4      122.46       94.91      1.36 o 
   3   7   4     7013.05     6798.27     53.89 o 
   4   7   4      478.58      457.03      8.44 o 
   5   7   4      855.66      789.01      8.88 o 
   6   7   4      347.02      334.01      4.48 o 
   7   7   4       10.03       24.05      3.08 o 
   8   7   4       42.16       42.70      2.35 o 
   9   7   4       21.30       24.69      2.10 o 
  10   7   4      796.74      831.55     12.82 o 
 -11   8   4      238.06      261.73      8.14 o 
 -10   8   4      116.64      107.70      5.15 o 
  -9   8   4      102.02      109.89      3.91 o 
  -8   8   4      102.50       90.37      2.55 o 
  -7   8   4     1595.77     1596.01     15.31 o 
  -6   8   4      616.47      614.92      6.71 o 
  -5   8   4       92.44       83.89      1.80 o 
  -4   8   4     4346.34     4453.92     35.32 o 
  -3   8   4     1145.34     1103.31     10.15 o 
  -2   8   4      478.47      434.07      4.11 o 
  -1   8   4      646.64      669.00      5.30 o 
   0   8   4       58.61       58.47      1.54 o 
   1   8   4     1400.53     1417.06     13.62 o 
   2   8   4       33.09       32.19      1.20 o 
   3   8   4        1.36        3.27      0.79 o 
   4   8   4      188.92      167.41      3.05 o 
   5   8   4      159.87      167.57      3.37 o 
   6   8   4      260.25      251.69      5.75 o 
   7   8   4     1336.16     1248.03     15.30 o 
   8   8   4     1056.71     1021.89     11.59 o 
   9   8   4      428.62      439.92     10.08 o 
 -10   9   4       23.71       20.02      3.14 o 
  -9   9   4      485.51      480.62      8.47 o 
  -8   9   4      449.91      460.25      5.92 o 
  -7   9   4     3577.38     3421.26     29.24 o 
  -6   9   4      242.22      240.30      3.28 o 
  -5   9   4       54.20       54.60      1.57 o 
  -4   9   4      229.93      262.95      2.94 o 
  -3   9   4        3.89        4.10      0.67 o 
  -2   9   4     2279.78     2272.90     17.36 o 
  -1   9   4       18.84       29.30      1.07 o 
   0   9   4      218.94      170.79      3.63 o 
   1   9   4     1074.23     1061.05     10.67 o 
   2   9   4      968.23      900.44      7.37 o 
   3   9   4     1732.09     1636.59     16.39 o 
   4   9   4       72.14       68.36      2.11 o 
   5   9   4      584.69      559.92      6.95 o 
   6   9   4      637.43      603.70      7.59 o 
   7   9   4      214.58      198.05      3.58 o 
   8   9   4      522.04      508.56      7.23 o 
   9   9   4      508.61      528.95      8.94 o 
 -10  10   4        8.42        8.38      2.67 o 
  -9  10   4       30.31       29.78      2.17 o 
  -8  10   4      162.21      166.35      3.39 o 
  -7  10   4        0.44        3.28      1.72 o 
  -6  10   4       35.48       32.86      1.41 o 
  -5  10   4      310.53      268.59      3.75 o 
  -4  10   4     4569.24     4423.78     34.13 o 
  -3  10   4      667.57      721.17      6.37 o 
  -2  10   4      511.86      503.94      5.49 o 
  -1  10   4     2504.75     2488.01     23.07 o 
   0  10   4     6210.61     6184.86     54.35 o 
   1  10   4       76.67       79.43      1.70 o 
   2  10   4       11.85       13.73      0.66 o 
   3  10   4      863.27      820.05      7.91 o 
   4  10   4     1407.34     1322.76     15.85 o 
   5  10   4        0.22        3.03      1.09 o 
   6  10   4     1444.53     1352.13     16.61 o 
   7  10   4     2233.77     2156.37     21.41 o 
   8  10   4        9.51       12.24      1.67 o 
   9  10   4      335.60      344.07      6.98 o 
 -10  11   4      114.60      121.76      5.60 o 
  -9  11   4       79.45       79.43      3.02 o 
  -8  11   4        6.22        5.22      1.47 o 
  -7  11   4      686.45      681.31      7.63 o 
  -6  11   4      179.34      180.96      2.89 o 
  -5  11   4        9.52       13.47      1.05 o 
  -4  11   4       79.78       64.03      1.67 o 
  -3  11   4      241.09      250.23      3.04 o 
  -2  11   4      140.24      139.07      2.12 o 
  -1  11   4      782.93      714.59      7.93 o 
   0  11   4      652.27      617.85      6.95 o 
   1  11   4      501.89      514.18      5.30 o 
   2  11   4      436.46      442.09      5.26 o 
   3  11   4     1404.03     1442.47     14.52 o 
   4  11   4     1550.23     1598.77     18.66 o 
   5  11   4      205.18      172.38      5.23 o 
   6  11   4       45.69       49.12      3.06 o 
   7  11   4       39.28       36.39      2.47 o 
   8  11   4      132.03      137.58      5.23 o 
   9  11   4      945.25     1023.66     14.31 o 
 -10  12   4       93.27       94.54      3.96 o 
  -9  12   4       33.84       35.16      2.35 o 
  -8  12   4      263.58      243.88      4.83 o 
  -7  12   4      527.70      527.53      6.44 o 
  -6  12   4     2492.99     2475.72     31.27 o 
  -5  12   4      183.69      165.64      2.70 o 
  -4  12   4       26.99       31.90      1.33 o 
  -3  12   4      100.28       96.14      1.83 o 
  -2  12   4      907.68      910.50      9.52 o 
  -1  12   4     1373.64     1288.95     15.47 o 
   0  12   4     2312.69     2258.34     20.97 o 
   1  12   4       87.19       92.16      1.98 o 
   2  12   4      723.90      682.69      7.88 o 
   3  12   4     2814.96     2709.24     25.46 o 
   4  12   4     2464.02     2209.62     24.89 o 
   5  12   4      404.61      356.96      6.37 o 
   6  12   4      203.50      223.96      5.04 o 
   7  12   4        2.85        0.80      1.78 o 
   8  12   4        3.05       -1.93      2.83 o 
   9  12   4       39.24       44.43      3.01 o 
  -9  13   4        0.61        1.58      1.63 o 
  -8  13   4     1005.28     1042.12     12.54 o 
  -7  13   4     2502.30     2486.76     22.17 o 
  -6  13   4       22.26       17.65      2.11 o 
  -5  13   4      189.59      183.18      2.89 o 
  -4  13   4      448.90      435.89      4.73 o 
  -3  13   4       44.28       47.16      1.46 o 
  -2  13   4      154.76      170.99      2.85 o 
  -1  13   4      863.22      891.67      8.51 o 
   0  13   4     3916.34     3863.25     34.74 o 
   1  13   4     1561.19     1521.58     13.22 o 
   2  13   4        1.05        1.88      1.08 o 
   3  13   4     4583.78     4402.73     54.72 o 
   4  13   4       72.10       50.83      2.54 o 
   5  13   4      173.15      145.58      4.47 o 
   6  13   4      194.95      184.65      4.71 o 
   7  13   4       24.67       25.55      2.37 o 
   8  13   4       34.33       36.10      3.21 o 
  -9  14   4      314.44      348.34      6.31 o 
  -8  14   4      522.58      561.19      8.13 o 
  -7  14   4        3.70        5.58      1.50 o 
  -6  14   4      853.92      841.51      8.04 o 
  -5  14   4      290.01      258.23      3.55 o 
  -4  14   4     2420.79     2270.91     18.03 o 
  -3  14   4      879.58      813.87     10.31 o 
  -2  14   4       23.80       21.82      1.30 o 
  -1  14   4      171.77      167.80      2.64 o 
   0  14   4        4.28        3.25      1.05 o 
   1  14   4      819.69      819.38      9.27 o 
   2  14   4      922.98      889.26      9.92 o 
   3  14   4       36.68       35.26      2.19 o 
   4  14   4       65.02       53.96      3.17 o 
   5  14   4        1.53        0.93      1.54 o 
   6  14   4     1084.09     1026.43     16.87 o 
   7  14   4      464.75      447.87      8.74 o 
   8  14   4       57.41       60.32      4.68 o 
  -9  15   4       30.29       26.99      2.33 o 
  -8  15   4      632.15      640.08      8.97 o 
  -7  15   4      654.03      629.52     13.99 o 
  -6  15   4      540.80      589.33      7.01 o 
  -5  15   4      453.42      436.11      5.53 o 
  -4  15   4      478.93      543.13      6.34 o 
  -3  15   4      665.75      721.00      7.30 o 
  -2  15   4      523.76      504.85      5.23 o 
  -1  15   4      730.95      698.51      6.63 o 
   0  15   4      644.00      593.66      7.07 o 
   1  15   4     1352.92     1311.80     15.85 o 
   2  15   4      499.40      500.47     10.32 o 
   3  15   4      464.01      454.14      9.03 o 
   4  15   4      463.44      435.34      7.33 o 
   5  15   4       16.28       17.58      1.96 o 
   6  15   4      957.12      929.21     13.06 o 
   7  15   4       74.44       72.11      3.58 o 
   8  15   4       56.14       48.64      3.10 o 
  -8  16   4       13.20       23.65      2.49 o 
  -7  16   4       70.48       70.33      3.32 o 
  -6  16   4       44.03       46.30      2.38 o 
  -5  16   4     1096.65     1025.65      9.41 o 
  -4  16   4     1176.31     1098.94      9.83 o 
  -3  16   4     1115.96     1062.23     10.24 o 
  -2  16   4      329.96      307.65      3.87 o 
  -1  16   4      412.47      400.46      5.52 o 
   0  16   4     1772.45     1697.14     25.22 o 
   1  16   4        0.08       -0.33      1.51 o 
   2  16   4      744.21      725.80     10.25 o 
   3  16   4      295.04      274.50      6.99 o 
   4  16   4      168.86      162.07      4.35 o 
   5  16   4      150.79      142.89      4.22 o 
   6  16   4      122.75      115.43      4.12 o 
   7  16   4       54.08       57.07      3.28 o 
  -8  17   4      289.17      320.67      6.08 o 
  -7  17   4       72.56       78.91      3.21 o 
  -6  17   4      405.89      421.53      8.50 o 
  -5  17   4       33.15       28.97      1.60 o 
  -4  17   4      747.86      710.54      7.15 o 
  -3  17   4     1972.40     1926.45     15.72 o 
  -2  17   4     1222.92     1201.35     10.43 o 
  -1  17   4      719.89      715.65      7.52 o 
   0  17   4     1176.96     1090.98     15.60 o 
   1  17   4       32.57       33.20      2.83 o 
   2  17   4       72.03       63.16      5.38 o 
   3  17   4      189.21      183.88      5.75 o 
   4  17   4     1462.15     1419.46     22.10 o 
   5  17   4      533.84      530.63     20.25 o 
   6  17   4      136.44      132.45      7.40 o 
   7  17   4      464.77      452.55     10.62 o 
  -8  18   4      674.69      719.64     10.04 o 
  -7  18   4      177.50      178.49      4.41 o 
  -6  18   4      333.81      341.96      5.96 o 
  -5  18   4      259.02      273.27      4.00 o 
  -4  18   4        4.25        3.29      1.16 o 
  -3  18   4        2.04        0.19      1.04 o 
  -2  18   4        7.27       13.04      1.50 o 
  -1  18   4       46.13       52.87      2.00 o 
   0  18   4        0.30       -0.50      1.49 o 
   1  18   4      276.81      268.63      5.54 o 
   2  18   4      170.84      174.87      5.54 o 
   3  18   4      418.64      406.26      9.04 o 
   4  18   4      695.45      686.29     13.02 o 
   5  18   4       69.18       68.29      7.49 o 
   6  18   4      441.42      413.38      9.93 o 
  -7  19   4       12.77       12.53      2.02 o 
  -6  19   4      192.93      204.51      4.71 o 
  -5  19   4      308.32      310.49      5.61 o 
  -4  19   4        9.22       13.00      1.41 o 
  -3  19   4       15.47       13.32      1.41 o 
  -2  19   4       59.19       57.76      2.17 o 
  -1  19   4      503.57      485.73      5.90 o 
   0  19   4       96.06       80.74      2.80 o 
   1  19   4     1247.76     1203.09     15.45 o 
   2  19   4       54.31       54.00      3.60 o 
   3  19   4      208.96      216.67      6.64 o 
   4  19   4      224.23      234.40      7.47 o 
   5  19   4      705.61      740.56     14.27 o 
   6  19   4      138.20      129.17      5.62 o 
  -6  20   4       95.44       99.91      3.55 o 
  -5  20   4      223.82      228.86      4.90 o 
  -4  20   4      569.32      588.95      6.55 o 
  -3  20   4      407.80      450.60      5.42 o 
  -2  20   4      839.31      847.51      9.02 o 
  -1  20   4       17.61       19.78      1.53 o 
   0  20   4        0.36        1.97      1.56 o 
   1  20   4      266.09      253.53      7.06 o 
   2  20   4      286.50      285.31      9.30 o 
   3  20   4        1.56       -1.68      2.27 o 
   4  20   4       15.00       16.73      3.00 o 
   5  20   4      271.73      280.22      8.64 o 
  -6  21   4       48.93       46.42      3.90 o 
  -5  21   4     1032.32     1106.54     13.29 o 
  -4  21   4      316.48      303.79      4.92 o 
  -3  21   4        5.95        3.52      1.29 o 
  -2  21   4      207.48      203.36      3.84 o 
  -1  21   4      374.92      368.85      6.06 o 
   0  21   4       66.54       66.66      2.78 o 
   1  21   4      292.85      295.85      7.71 o 
   2  21   4       84.21       89.39      4.60 o 
   3  21   4       14.44       13.49      2.86 o 
   4  21   4       68.79       70.25      4.43 o 
   5  21   4      121.59      142.14      6.47 o 
  -5  22   4      514.99      548.75     12.23 o 
  -4  22   4      200.28      199.45      5.35 o 
  -3  22   4       21.27       24.30      1.82 o 
  -2  22   4     1191.87     1189.04     11.94 o 
  -1  22   4      237.28      248.13      4.86 o 
   0  22   4      124.85      127.78      4.20 o 
   1  22   4      126.27      138.99      5.60 o 
   2  22   4       14.58       14.58      2.88 o 
   3  22   4       13.75        9.71      2.85 o 
   4  22   4       12.24       14.91      2.96 o 
  -4  23   4       23.53       18.89      3.08 o 
  -3  23   4      263.98      287.23      6.61 o 
  -2  23   4       79.00       83.16      3.73 o 
  -1  23   4        9.95       10.91      1.85 o 
   0  23   4        0.02        0.18      1.80 o 
   1  23   4       16.24       16.61      2.43 o 
   2  23   4      363.45      363.81      9.19 o 
   3  23   4        3.34        1.34      2.90 o 
  -2  24   4       21.59       25.18      2.64 o 
  -1  24   4       49.21       50.39      3.79 o 
   0  24   4        3.73        3.78      2.60 o 
   1  24   4       15.89       22.86      3.39 o 
 -11   1   5      732.66      741.31     14.89 o 
 -10   1   5        0.95       -3.01      2.26 o 
  -9   1   5       12.35       10.05      2.37 o 
  -8   1   5       22.43       15.26      2.31 o 
  -7   1   5     1685.88     1738.82     20.70 o 
  -6   1   5     1868.64     1946.26     19.20 o 
  -5   1   5        0.58        2.86      0.72 o 
  -4   1   5     3146.76     3279.35     30.39 o 
  -3   1   5     2574.37     2847.40     26.36 o 
  -2   1   5    14313.23    14298.40    115.64 o 
  -1   1   5       55.08       60.69      1.37 o 
   0   1   5     4018.71     4157.33     26.31 o 
   1   1   5     1384.56     1399.91      9.89 o 
   2   1   5     1349.00     1331.69      9.48 o 
   3   1   5     2058.07     1962.61     12.77 o 
   4   1   5     4088.91     4200.10     30.75 o 
   5   1   5      293.37      337.78     10.11 o 
   6   1   5        2.30        1.68      1.34 o 
   7   1   5       95.52      129.95      3.39 o 
   8   1   5     1290.08     1351.72     13.46 o 
   9   1   5      587.05      611.35      7.09 o 
  10   1   5      806.04      769.35      8.56 o 
 -11   2   5       16.51       19.85      3.22 o 
 -10   2   5      204.91      197.67      6.64 o 
  -9   2   5      545.55      516.00     14.18 o 
  -8   2   5       47.66       32.40      2.18 o 
  -7   2   5     2685.87     2604.55     36.90 o 
  -6   2   5      965.87      900.24      8.80 o 
  -5   2   5     6531.15     6507.48     53.00 o 
  -4   2   5     2571.36     2816.06     26.33 o 
  -3   2   5     3298.40     3572.76     28.99 o 
  -2   2   5     1330.65     1513.41     12.58 o 
  -1   2   5      363.61      421.64      3.52 o 
   0   2   5       63.71       44.98      2.55 o 
   1   2   5      101.24      133.85      1.93 o 
   2   2   5       60.61       86.13      2.37 o 
   3   2   5     2203.80     2344.41     17.40 o 
   4   2   5       60.57       48.17      2.36 o 
   5   2   5     9468.35     9334.20     73.88 o 
   6   2   5     1826.17     1751.82     15.62 o 
   7   2   5       64.78       69.09      3.08 o 
   8   2   5       65.81       56.24      3.11 o 
   9   2   5        3.31        1.04      1.31 o 
  10   2   5      366.36      389.80      5.59 o 
 -11   3   5       72.45       69.52     11.18 o 
 -10   3   5      143.53      139.32      9.54 o 
  -9   3   5        7.15        8.08      2.23 o 
  -8   3   5     1314.15     1233.91     15.93 o 
  -7   3   5      910.37      848.81     11.52 o 
  -6   3   5      373.59      390.11      5.28 o 
  -5   3   5       35.81       39.81      1.49 o 
  -4   3   5        3.38        7.37      0.85 o 
  -3   3   5     3024.80     3371.88     26.96 o 
  -2   3   5      862.38      918.36      6.39 o 
  -1   3   5     1521.84     1843.00     12.05 o 
   0   3   5      869.89      975.57      8.65 o 
   1   3   5      196.87      227.07      2.42 o 
   2   3   5     5843.61     6316.56     41.85 o 
   3   3   5     1234.64     1231.43      9.69 o 
   4   3   5     1828.28     1778.63     18.12 o 
   5   3   5      195.82      210.27      7.09 o 
   6   3   5       37.89       41.54      2.69 o 
   7   3   5        0.22       -0.81      1.06 o 
   8   3   5       72.78       58.88      2.41 o 
   9   3   5       49.66       53.48      2.68 o 
  10   3   5       10.38       16.27      1.71 o 
 -11   4   5       51.38       46.51      4.01 o 
 -10   4   5       14.19       13.31      3.02 o 
  -9   4   5      293.26      269.66      7.27 o 
  -8   4   5      758.19      760.69     11.00 o 
  -7   4   5     3678.71     3546.33     75.30 o 
  -6   4   5      609.94      574.92      7.06 o 
  -5   4   5      489.73      430.93      5.49 o 
  -4   4   5     1373.00     1456.34     12.76 o 
  -3   4   5     1401.18     1403.40     10.89 o 
  -2   4   5      544.22      608.65      4.48 o 
  -1   4   5      187.99      190.13      1.87 o 
   0   4   5      130.13       86.71      1.41 o 
   1   4   5     1263.04     1356.14     12.93 o 
   2   4   5      411.63      476.94      4.75 o 
   3   4   5      994.53      970.47      7.23 o 
   4   4   5     1383.80     1474.19     13.05 o 
   5   4   5     7373.19     7090.50     95.15 o 
   6   4   5     2656.78     2544.43     20.06 o 
   7   4   5       64.46       58.69      1.91 o 
   8   4   5       14.43       22.13      1.70 o 
   9   4   5       23.86       19.74      1.77 o 
  10   4   5      142.92      156.22      3.70 o 
 -11   5   5      510.96      518.82     11.94 o 
 -10   5   5       94.70       93.35      4.85 o 
  -9   5   5        0.06       -0.88      1.48 o 
  -8   5   5     1720.61     1611.04     19.89 o 
  -7   5   5      385.42      424.65      5.99 o 
  -6   5   5       48.92       48.40      1.99 o 
  -5   5   5      284.72      260.43      3.97 o 
  -4   5   5       18.42       12.83      1.08 o 
  -3   5   5     2415.37     2530.81     16.64 o 
  -2   5   5     2228.62     2163.77     14.07 o 
  -1   5   5      236.07      245.81      2.23 o 
   0   5   5      467.87      411.45      3.82 o 
   1   5   5     1800.26     2024.01     18.71 o 
   2   5   5     4456.49     4664.38     36.72 o 
   3   5   5     8535.43     8535.96     74.42 o 
   4   5   5      258.96      272.71      4.04 o 
   5   5   5      490.22      548.42      5.60 o 
   6   5   5       80.20       54.06      2.14 o 
   7   5   5       12.90       12.82      1.55 o 
   8   5   5      269.05      280.86      4.66 o 
   9   5   5      160.48      162.77      4.19 o 
 -11   6   5      150.00      152.06      7.37 o 
 -10   6   5       12.12        8.13      2.51 o 
  -9   6   5       96.72       87.26      3.52 o 
  -8   6   5      710.65      702.62     10.43 o 
  -7   6   5       87.76       71.31      4.51 o 
  -6   6   5      494.66      498.32      7.48 o 
  -5   6   5      276.34      267.89      3.62 o 
  -4   6   5       22.14       10.86      1.45 o 
  -3   6   5     6517.82     6676.92     44.96 o 
  -2   6   5      103.32       90.89      1.25 o 
  -1   6   5     4140.41     4113.30     26.11 o 
   0   6   5        6.20        5.83      0.59 o 
   1   6   5      824.81      917.44      9.32 o 
   2   6   5        1.94        0.82      0.56 o 
   3   6   5       39.80       43.14      2.59 o 
   4   6   5      250.35      250.68      3.42 o 
   5   6   5        2.47        0.89      0.97 o 
   6   6   5      660.76      742.62      7.84 o 
   7   6   5      110.90      104.06      2.63 o 
   8   6   5       38.49       40.15      2.93 o 
   9   6   5      936.90      960.97     16.53 o 
 -11   7   5        4.45        7.01      2.72 o 
 -10   7   5        6.39        7.95      2.48 o 
  -9   7   5      121.75      114.15      3.91 o 
  -8   7   5       22.48       23.25      1.78 o 
  -7   7   5     2454.64     2468.69     24.87 o 
  -6   7   5     1351.51     1337.59     12.52 o 
  -5   7   5      874.90      854.34      7.67 o 
  -4   7   5       60.54       51.39      1.60 o 
  -3   7   5     2596.98     2710.96     25.62 o 
  -2   7   5      562.03      588.71      4.82 o 
  -1   7   5      278.20      272.68      2.72 o 
   0   7   5       27.13       23.61      1.11 o 
   1   7   5      300.77      283.35      4.23 o 
   2   7   5      105.45       96.94      2.24 o 
   3   7   5     2780.20     2795.76     23.14 o 
   4   7   5     1361.81     1384.79     12.43 o 
   5   7   5       93.31      104.33      2.85 o 
   6   7   5        4.00        0.29      1.00 o 
   7   7   5       31.53       30.30      1.68 o 
   8   7   5        8.41        7.65      1.41 o 
   9   7   5      158.41      161.77      4.92 o 
 -10   8   5        1.32       -0.62      2.13 o 
  -9   8   5       39.93       46.59      2.34 o 
  -8   8   5      130.58      130.06      2.99 o 
  -7   8   5      457.92      450.86      5.66 o 
  -6   8   5      144.98      144.08      2.83 o 
  -5   8   5     2964.29     2921.62     24.55 o 
  -4   8   5     4586.14     4326.99     35.18 o 
  -3   8   5     2356.51     2457.59     20.41 o 
  -2   8   5      219.10      205.80      3.92 o 
  -1   8   5     2680.74     2685.59     26.34 o 
   0   8   5      648.65      672.89      6.60 o 
   1   8   5        8.63       11.11      1.08 o 
   2   8   5      273.59      285.55      3.44 o 
   3   8   5       76.53       63.45      1.75 o 
   4   8   5     1391.39     1339.52     13.65 o 
   5   8   5      389.59      360.34      7.61 o 
   6   8   5     1998.22     1982.69     24.60 o 
   7   8   5       92.45       94.37      6.49 o 
   8   8   5     1023.12      988.45     11.57 o 
   9   8   5     1515.24     1501.93     19.33 o 
 -10   9   5      145.67      143.03      6.34 o 
  -9   9   5        5.73        4.32      1.50 o 
  -8   9   5     1272.71     1270.97     19.75 o 
  -7   9   5       98.19       94.21      2.53 o 
  -6   9   5      502.01      476.04      5.17 o 
  -5   9   5     1484.12     1459.11     12.13 o 
  -4   9   5       32.29       24.23      1.49 o 
  -3   9   5       75.10      115.28      1.89 o 
  -2   9   5      494.12      535.93      4.55 o 
  -1   9   5      912.61      809.20      7.01 o 
   0   9   5       88.04       85.70      2.11 o 
   1   9   5      310.46      347.60      4.63 o 
   2   9   5     2623.02     2563.31     23.84 o 
   3   9   5      819.96      828.33      9.16 o 
   4   9   5     1048.21     1039.68     13.08 o 
   5   9   5       76.93       82.70      3.04 o 
   6   9   5     1656.75     1636.08     19.51 o 
   7   9   5       24.29       26.01      1.93 o 
   8   9   5      213.72      210.62      4.48 o 
   9   9   5      212.48      229.57      5.80 o 
 -10  10   5       11.95        8.49      2.16 o 
  -9  10   5      606.27      613.98     10.05 o 
  -8  10   5       25.85       32.70      1.84 o 
  -7  10   5       96.25      101.14      4.41 o 
  -6  10   5      311.71      313.11      4.71 o 
  -5  10   5      523.36      508.18      5.30 o 
  -4  10   5     2300.61     2326.03     19.81 o 
  -3  10   5        3.05        3.80      0.73 o 
  -2  10   5        2.51        3.68      0.82 o 
  -1  10   5      147.15      119.24      2.65 o 
   0  10   5      281.92      295.68      4.14 o 
   1  10   5     1680.79     1655.95     16.04 o 
   2  10   5     1672.91     1574.43     15.50 o 
   3  10   5      272.53      294.14      4.58 o 
   4  10   5      352.00      363.61      6.21 o 
   5  10   5      219.90      214.61      5.24 o 
   6  10   5      339.00      332.15      6.24 o 
   7  10   5        4.04        5.60      2.09 o 
   8  10   5        5.52        3.22      1.56 o 
   9  10   5        8.40        7.97      4.77 o 
 -10  11   5       72.40       77.84      4.86 o 
  -9  11   5      207.14      194.00      5.18 o 
  -8  11   5     1455.07     1436.11     14.04 o 
  -7  11   5        1.75        1.15      1.17 o 
  -6  11   5      198.42      204.25      4.05 o 
  -5  11   5     2191.93     2080.61     16.70 o 
  -4  11   5       62.08       63.63      1.89 o 
  -3  11   5     2445.19     2398.54     23.65 o 
  -2  11   5      144.52      153.77      2.68 o 
  -1  11   5      262.03      230.72      6.43 o 
   0  11   5      305.28      296.28      4.24 o 
   1  11   5      212.60      211.08      2.93 o 
   2  11   5      986.90      953.41     10.28 o 
   3  11   5     6607.46     6535.47     58.06 o 
   4  11   5     1040.39      909.97     11.95 o 
   5  11   5      286.02      302.31      5.80 o 
   6  11   5      112.64      106.37      3.72 o 
   7  11   5      306.36      307.83      6.32 o 
   8  11   5        8.02        9.89      1.79 o 
 -10  12   5      124.37      133.43      4.63 o 
  -9  12   5      547.60      523.48      9.20 o 
  -8  12   5      315.94      334.53      6.35 o 
  -7  12   5       26.22       30.02      1.79 o 
  -6  12   5      318.62      305.13      4.01 o 
  -5  12   5       94.57       93.17      2.18 o 
  -4  12   5     2062.47     1986.32     17.31 o 
  -3  12   5       90.34       81.88      2.04 o 
  -2  12   5      773.37      726.59      7.55 o 
  -1  12   5     1781.18     1650.93     16.33 o 
   0  12   5      275.81      277.73      4.16 o 
   1  12   5      440.07      415.80      4.69 o 
   2  12   5       64.62       59.84      2.23 o 
   3  12   5     1413.65     1343.88     13.95 o 
   4  12   5       54.79       40.90      2.26 o 
   5  12   5        6.23       11.43      1.70 o 
   6  12   5     1382.88     1375.28     17.31 o 
   7  12   5        3.34        2.41      1.82 o 
   8  12   5       65.83       76.54      3.08 o 
  -9  13   5      407.59      404.86      7.65 o 
  -8  13   5      221.41      200.46      4.46 o 
  -7  13   5      302.02      269.36      4.31 o 
  -6  13   5      864.84      876.80      8.34 o 
  -5  13   5     1401.32     1396.65     13.13 o 
  -4  13   5     1844.71     1852.98     18.30 o 
  -3  13   5      457.47      448.19      5.28 o 
  -2  13   5      368.28      379.58      4.70 o 
  -1  13   5      499.87      509.58      6.51 o 
   0  13   5     2535.99     2490.13     20.64 o 
   1  13   5      640.64      655.86      7.76 o 
   2  13   5      103.71       87.36      3.20 o 
   3  13   5     2180.75     2085.51     20.43 o 
   4  13   5        0.15        0.01      1.39 o 
   5  13   5        0.06        0.15      1.44 o 
   6  13   5      667.21      606.15      9.97 o 
   7  13   5      532.48      535.41      9.05 o 
   8  13   5       57.87       51.41      2.67 o 
  -9  14   5      362.18      371.38      7.72 o 
  -8  14   5        0.16        0.45      1.80 o 
  -7  14   5       79.08       68.62      2.41 o 
  -6  14   5       49.73       45.43      1.96 o 
  -5  14   5      355.51      335.43      4.72 o 
  -4  14   5     2887.07     2817.68     26.73 o 
  -3  14   5      223.34      196.95      3.75 o 
  -2  14   5       20.19       23.31      1.41 o 
  -1  14   5       77.66       73.13      2.42 o 
   0  14   5     3907.10     3823.56     34.65 o 
   1  14   5      122.06      135.84      3.05 o 
   2  14   5      715.87      702.48      8.44 o 
   3  14   5        4.02        4.46      1.31 o 
   4  14   5        1.64        2.92      1.48 o 
   5  14   5       69.85       73.95      3.31 o 
   6  14   5     2128.33     2083.64     24.66 o 
   7  14   5     1102.03     1069.59     14.76 o 
   8  14   5       82.34       82.14      3.88 o 
  -9  15   5      374.49      391.52      8.04 o 
  -8  15   5       62.65       57.97      3.34 o 
  -7  15   5      331.91      327.58      6.75 o 
  -6  15   5       24.80       28.23      1.84 o 
  -5  15   5      383.01      354.38      5.63 o 
  -4  15   5      323.16      363.86      6.91 o 
  -3  15   5      187.74      155.99      3.38 o 
  -2  15   5     2374.82     2337.12     25.13 o 
  -1  15   5      309.86      295.59      4.11 o 
   0  15   5        0.02       -0.32      1.11 o 
   1  15   5      112.44      116.09      3.49 o 
   2  15   5      754.02      736.50      8.83 o 
   3  15   5      171.70      164.17      3.66 o 
   4  15   5       26.71       26.18      2.22 o 
   5  15   5        9.60        8.63      1.87 o 
   6  15   5      227.26      234.94      5.58 o 
   7  15   5      187.62      201.69      5.43 o 
  -8  16   5      206.36      203.18      5.61 o 
  -7  16   5       26.42       28.86      2.58 o 
  -6  16   5      370.84      385.02      5.43 o 
  -5  16   5       75.42       89.03      2.62 o 
  -4  16   5     1167.99     1082.75     10.88 o 
  -3  16   5      428.75      479.00      6.57 o 
  -2  16   5        0.07        0.22      0.99 o 
  -1  16   5      510.81      487.94      5.71 o 
   0  16   5     2295.57     2272.57     21.70 o 
   1  16   5     1544.36     1475.13     19.31 o 
   2  16   5     1005.19     1006.82     13.25 o 
   3  16   5      160.92      165.32      4.34 o 
   4  16   5      341.92      343.43      9.26 o 
   5  16   5      768.74      741.01     11.12 o 
   6  16   5       63.20       58.34      3.19 o 
   7  16   5       17.20       20.64      2.41 o 
  -8  17   5       30.86       28.32      2.40 o 
  -7  17   5        1.56        1.75      1.89 o 
  -6  17   5     1192.98     1213.20     12.23 o 
  -5  17   5       75.22       78.93      2.57 o 
  -4  17   5        1.93        0.00      1.10 o 
  -3  17   5      701.89      689.80      9.08 o 
  -2  17   5        7.15       10.18      1.20 o 
  -1  17   5       85.64       85.31      2.34 o 
   0  17   5       12.68       20.34      5.68 o 
   1  17   5       15.10       20.99      2.28 o 
   2  17   5       49.92       46.47      3.49 o 
   3  17   5      434.00      404.04      9.02 o 
   4  17   5      470.48      454.77      7.99 o 
   5  17   5      505.32      487.53      8.52 o 
   6  17   5       10.15        9.49      2.03 o 
  -7  18   5      112.25      116.75      3.84 o 
  -6  18   5     1242.64     1256.37     14.54 o 
  -5  18   5        1.11        0.75      1.22 o 
  -4  18   5      129.05      131.09      2.83 o 
  -3  18   5     1037.22     1007.53     10.16 o 
  -2  18   5      158.68      159.60      3.21 o 
  -1  18   5        3.69        2.71      1.10 o 
   0  18   5      323.94      336.34      7.70 o 
   1  18   5      137.20      128.65      3.93 o 
   2  18   5     1178.07     1138.21     14.92 o 
   3  18   5      119.84      115.25      4.83 o 
   4  18   5        1.49       -3.02      2.01 o 
   5  18   5      753.26      731.63     14.05 o 
   6  18   5      204.03      208.21      7.24 o 
  -7  19   5      135.78      147.98      4.22 o 
  -6  19   5      319.43      317.69      5.95 o 
  -5  19   5      994.89      966.92      9.42 o 
  -4  19   5      839.13      883.78      8.72 o 
  -3  19   5      259.96      262.56      3.98 o 
  -2  19   5       84.25       90.56      2.59 o 
  -1  19   5       28.03       38.76      2.11 o 
   0  19   5       19.03       16.93      1.75 o 
   1  19   5     1436.48     1399.09     17.55 o 
   2  19   5      458.69      463.54     10.19 o 
   3  19   5       23.10       20.54      3.49 o 
   4  19   5       67.78       72.43      4.40 o 
   5  19   5        3.28        5.73      2.62 o 
  -6  20   5      244.50      241.56      5.27 o 
  -5  20   5       60.99       61.04      2.55 o 
  -4  20   5        4.45        3.69      1.28 o 
  -3  20   5      950.22      972.86      9.40 o 
  -2  20   5      617.40      628.97      8.06 o 
  -1  20   5       95.69       96.06      3.21 o 
   0  20   5      111.38      117.21      4.66 o 
   1  20   5     1718.38     1661.55     20.37 o 
   2  20   5      211.24      175.72      6.02 o 
   3  20   5        8.94        7.21      2.43 o 
   4  20   5      211.23      223.89      7.13 o 
   5  20   5      269.08      293.56      8.44 o 
  -5  21   5      434.47      444.70      7.29 o 
  -4  21   5       26.78       23.71      1.71 o 
  -3  21   5      122.01      117.66      2.88 o 
  -2  21   5      710.88      758.30     10.16 o 
  -1  21   5        1.17       -2.13      1.42 o 
   0  21   5        2.51        8.69      1.71 o 
   1  21   5     2541.35     2487.84     28.83 o 
   2  21   5       78.24       96.45      4.74 o 
   3  21   5      197.29      199.98      6.73 o 
   4  21   5      654.65      609.27     12.77 o 
  -4  22   5       25.51       30.59      2.36 o 
  -3  22   5      218.02      223.34      4.25 o 
  -2  22   5      180.12      195.22      4.52 o 
  -1  22   5      537.80      620.72      9.76 o 
   0  22   5      477.36      502.45      7.56 o 
   1  22   5      831.16      803.17     23.09 o 
   2  22   5       41.10       63.16      5.52 o 
   3  22   5        7.89        3.91      4.58 o 
  -3  23   5        1.21        2.64      1.49 o 
  -2  23   5       17.76       16.09      2.01 o 
  -1  23   5      131.62      155.54      4.70 o 
   0  23   5      244.43      243.54      5.12 o 
   1  23   5     1306.59     1386.87     18.30 o 
   2  23   5      263.24      264.85      7.90 o 
 -11   0   6      220.34      258.67     11.39 o 
 -10   0   6      723.61      708.31     19.86 o 
  -9   0   6      537.34      512.60     15.32 o 
  -8   0   6      991.73      919.55     15.36 o 
  -7   0   6      320.34      297.52      6.80 o 
  -6   0   6      480.28      535.67      9.63 o 
  -5   0   6        9.67       24.17      1.41 o 
  -4   0   6      292.33      330.41      6.29 o 
  -3   0   6     6687.94     6852.00     87.29 o 
  -1   0   6     3773.90     3775.88     39.06 o 
   0   0   6     1448.29     1530.80     16.63 o 
   1   0   6     6675.97     6846.05     86.44 o 
   2   0   6      804.86      780.20      8.06 o 
   3   0   6     2622.03     2448.47     22.39 o 
   4   0   6     3999.65     3996.96     35.73 o 
   5   0   6      395.20      435.74      6.43 o 
   6   0   6      311.47      303.20      7.24 o 
   7   0   6     5025.87     5096.71     67.43 o 
   8   0   6     1297.07     1341.62     21.51 o 
   9   0   6       12.82       13.76      2.26 o 
 -11   1   6       15.37       17.12      3.06 o 
 -10   1   6      373.05      386.37      9.58 o 
  -9   1   6      164.95      167.17      8.40 o 
  -8   1   6       21.75       21.47      2.40 o 
  -7   1   6      244.89      230.50      4.81 o 
  -6   1   6      260.48      269.72      6.24 o 
  -5   1   6       29.76       26.55      1.00 o 
  -4   1   6      669.22      624.65      8.06 o 
  -3   1   6     4082.13     4252.10     34.41 o 
  -2   1   6     6642.35     7101.77     56.68 o 
  -1   1   6        7.43        7.72      0.57 o 
   0   1   6     1798.07     1929.81     12.66 o 
   1   1   6      686.42      657.38      5.23 o 
   2   1   6       44.30       39.03      1.09 o 
   3   1   6       27.73       49.29      2.92 o 
   4   1   6      852.25      877.00      6.97 o 
   5   1   6      490.17      472.51      5.53 o 
   6   1   6       80.87       74.03      3.36 o 
   7   1   6       36.63       41.75      3.04 o 
   8   1   6     1395.58     1389.68     13.98 o 
   9   1   6       61.84       67.82      2.50 o 
 -11   2   6       89.03       96.73      5.05 o 
 -10   2   6      605.01      577.27     20.93 o 
  -9   2   6      529.28      545.62     15.44 o 
  -8   2   6       11.75        9.56      1.67 o 
  -7   2   6      751.17      705.44     10.06 o 
  -6   2   6     1222.49     1239.66     11.59 o 
  -5   2   6      334.95      304.61      4.90 o 
  -4   2   6      900.45      836.21      9.01 o 
  -3   2   6      235.92      267.69      4.63 o 
  -2   2   6      299.89      346.19      5.37 o 
  -1   2   6      718.34      740.61      5.75 o 
   0   2   6        6.36        5.41      0.74 o 
   1   2   6     3072.10     3050.53     20.74 o 
   2   2   6      598.87      621.48      5.45 o 
   3   2   6     1806.62     1810.63     12.00 o 
   4   2   6     1149.26     1126.63      8.59 o 
   5   2   6      186.79      238.17      3.62 o 
   6   2   6      138.01      125.69      3.24 o 
   7   2   6      494.52      475.13      7.03 o 
   8   2   6        5.11        6.85      2.75 o 
   9   2   6      527.32      524.85      7.17 o 
 -11   3   6       80.20       73.34      4.84 o 
 -10   3   6     1829.05     1821.98     28.66 o 
  -9   3   6      186.24      200.22      5.08 o 
  -8   3   6       81.13      109.90      3.56 o 
  -7   3   6      200.21      181.30      4.32 o 
  -6   3   6        8.18       11.15      1.35 o 
  -5   3   6     1270.44     1248.57     12.91 o 
  -4   3   6     3482.75     3515.89     26.06 o 
  -3   3   6     3047.32     3025.50     24.42 o 
  -2   3   6     8299.76     8628.09     54.33 o 
  -1   3   6      724.72      792.63      6.10 o 
   0   3   6     2492.74     2596.72     19.36 o 
   1   3   6      739.72      657.09      5.59 o 
   2   3   6      945.45      984.42      7.41 o 
   3   3   6      184.81      217.83      3.38 o 
   4   3   6     1201.59     1222.24     10.25 o 
   5   3   6      116.07      104.46      2.41 o 
   6   3   6      195.02      212.03      3.55 o 
   7   3   6      184.91      210.92      4.03 o 
   8   3   6     2763.86     2688.38     24.27 o 
   9   3   6        8.42        5.53      1.62 o 
 -11   4   6        0.89       -2.43      2.22 o 
 -10   4   6      598.28      610.50     12.77 o 
  -9   4   6       17.39       12.70      2.01 o 
  -8   4   6      208.68      202.66      5.34 o 
  -7   4   6      112.90       99.54      3.29 o 
  -6   4   6      984.10      946.59     10.51 o 
  -5   4   6      148.27      136.06      2.79 o 
  -4   4   6        0.72       -0.86      0.73 o 
  -3   4   6      956.39      956.50      7.28 o 
  -2   4   6     5469.35     5525.71     34.77 o 
  -1   4   6        2.28        3.81      0.51 o 
   0   4   6     2615.13     2590.74     19.33 o 
   1   4   6     2241.35     2374.24     19.35 o 
   2   4   6       55.54       81.09      1.68 o 
   3   4   6        7.06       15.66      1.12 o 
   4   4   6      154.31      155.08      3.23 o 
   5   4   6       96.14       90.99      2.33 o 
   6   4   6        1.60        5.89      1.36 o 
   7   4   6       28.39       24.36      1.71 o 
   8   4   6      600.84      603.83      7.62 o 
   9   4   6      308.91      319.48      5.51 o 
 -11   5   6        5.11        4.47      2.55 o 
 -10   5   6     1392.53     1380.01     22.98 o 
  -9   5   6     1398.50     1300.59     17.22 o 
  -8   5   6        6.49        9.82      1.83 o 
  -7   5   6      126.66      137.88      3.78 o 
  -6   5   6      414.93      392.17      6.23 o 
  -5   5   6      392.59      397.90      5.41 o 
  -4   5   6     1654.62     1577.45     17.32 o 
  -3   5   6       19.34       19.14      0.69 o 
  -2   5   6      530.22      544.89      4.22 o 
  -1   5   6       86.37      111.33      1.45 o 
   0   5   6     2120.00     2258.89     17.05 o 
   1   5   6        3.52        2.57      0.87 o 
   2   5   6     2084.91     1985.37     16.47 o 
   3   5   6     1399.81     1405.48     13.91 o 
   4   5   6      187.86      160.36      3.12 o 
   5   5   6      611.24      547.97      6.96 o 
   6   5   6       53.22       41.03      2.03 o 
   7   5   6       65.21       67.28      2.94 o 
   8   5   6     1120.33     1078.87     12.77 o 
   9   5   6       23.85       25.59      2.63 o 
 -11   6   6      168.92      178.70     11.33 o 
 -10   6   6      383.96      395.03      7.83 o 
  -9   6   6      996.23      943.28     13.50 o 
  -8   6   6       63.35       55.61      2.84 o 
  -7   6   6     1122.32     1027.74     14.40 o 
  -6   6   6        1.09        4.07      1.16 o 
  -5   6   6      123.41      116.35      2.41 o 
  -4   6   6      448.22      429.86      4.94 o 
  -3   6   6     3242.81     3215.30     20.69 o 
  -2   6   6     2009.57     1972.76     13.03 o 
  -1   6   6     1340.66     1362.09      9.28 o 
   0   6   6     2403.41     2296.56     17.35 o 
   1   6   6     1058.36     1106.58     11.15 o 
   2   6   6       49.81       59.86      2.16 o 
   3   6   6     1296.49     1238.10     12.56 o 
   4   6   6      865.37      819.90      9.11 o 
   5   6   6      366.55      349.86      5.12 o 
   6   6   6      823.75      792.61      8.40 o 
   7   6   6     1951.54     1896.34     20.00 o 
   8   6   6      128.12      121.80      6.78 o 
   9   6   6       16.22       14.57      2.36 o 
 -10   7   6      326.74      319.71      7.03 o 
  -9   7   6     2336.03     2297.48     27.67 o 
  -8   7   6        4.38        5.47      1.77 o 
  -7   7   6     1263.55     1240.90     22.56 o 
  -6   7   6      813.78      833.63      8.62 o 
  -5   7   6     1309.86     1269.29     13.16 o 
  -4   7   6      878.61      938.29      8.99 o 
  -3   7   6       63.41       64.42      1.55 o 
  -2   7   6      279.16      277.07      2.82 o 
  -1   7   6     2121.35     2139.53     15.46 o 
   0   7   6      114.83      136.31      2.62 o 
   1   7   6     1435.40     1460.44     14.25 o 
   2   7   6     2727.04     2635.96     21.52 o 
   3   7   6     2463.54     2333.58     20.93 o 
   4   7   6      308.62      327.48      4.65 o 
   5   7   6     2586.98     2488.56     24.02 o 
   6   7   6      101.17      105.43      2.99 o 
   7   7   6     1167.09     1143.12     12.79 o 
   8   7   6        3.82        6.01      1.91 o 
   9   7   6      118.32      102.53      4.21 o 
 -10   8   6      290.01      295.18      6.81 o 
  -9   8   6      548.22      555.71      7.94 o 
  -8   8   6      140.07      138.43      4.95 o 
  -7   8   6        3.69        8.96      1.31 o 
  -6   8   6      727.19      714.24      6.98 o 
  -5   8   6     3776.26     3651.90     30.30 o 
  -4   8   6      799.84      744.74      7.52 o 
  -3   8   6        0.75        3.44      1.66 o 
  -2   8   6     1140.00     1211.01      9.09 o 
  -1   8   6      252.29      242.51      2.99 o 
   0   8   6       11.34       11.19      1.05 o 
   1   8   6     1243.12     1297.36     12.94 o 
   2   8   6        5.79        5.32      1.07 o 
   3   8   6     1156.57     1107.42     11.63 o 
   4   8   6       91.13       81.17      2.48 o 
   5   8   6      227.72      216.20      4.70 o 
   6   8   6       47.56       51.61      3.06 o 
   7   8   6      660.53      659.11     11.48 o 
   8   8   6      261.41      272.14      6.20 o 
   9   8   6      756.17      800.12     12.44 o 
 -10   9   6     1416.80     1393.30     18.84 o 
  -9   9   6      465.46      481.81      8.25 o 
  -8   9   6      500.05      493.02      7.07 o 
  -7   9   6     1420.54     1365.87     18.97 o 
  -6   9   6      368.46      349.40      4.74 o 
  -5   9   6        5.19        6.17      1.11 o 
  -4   9   6      428.91      450.01      7.67 o 
  -3   9   6      339.06      320.74      5.69 o 
  -2   9   6     1575.85     1591.50     12.20 o 
  -1   9   6     4302.77     4161.12     30.77 o 
   0   9   6      100.50      105.52      3.06 o 
   1   9   6        2.61        4.81      1.36 o 
   2   9   6      361.92      313.27      4.61 o 
   3   9   6     1177.28     1252.14     13.00 o 
   4   9   6     1464.54     1369.84     14.18 o 
   5   9   6      870.90      808.69     11.11 o 
   6   9   6        1.85        2.61      1.65 o 
   7   9   6      203.44      194.87      4.27 o 
   8   9   6        4.52        5.56      2.03 o 
 -10  10   6        5.56        9.54      2.29 o 
  -9  10   6      137.52      151.31      3.92 o 
  -8  10   6        4.14        5.06      1.32 o 
  -7  10   6      192.70      191.83      3.58 o 
  -6  10   6      198.73      192.61      3.06 o 
  -5  10   6     1031.24     1031.24     12.48 o 
  -4  10   6       21.35       20.51      1.29 o 
  -3  10   6      220.65      199.04      2.67 o 
  -2  10   6     7422.66     7340.44     53.14 o 
  -1  10   6      241.85      239.46      4.04 o 
   0  10   6      616.04      584.12      6.85 o 
   1  10   6      140.26      145.07      2.99 o 
   2  10   6        0.11        0.13      1.07 o 
   3  10   6      999.72      954.14     10.53 o 
   4  10   6      218.24      195.44      4.23 o 
   5  10   6      827.34      799.73     11.10 o 
   6  10   6     1626.99     1579.95     23.17 o 
   7  10   6       61.27       57.52      2.91 o 
   8  10   6      646.84      694.51      9.34 o 
 -10  11   6       94.32       84.34      4.04 o 
  -9  11   6      377.17      376.40      7.47 o 
  -8  11   6      333.35      345.25      5.20 o 
  -7  11   6        2.82        2.67      1.15 o 
  -6  11   6        3.51        2.74      1.06 o 
  -5  11   6      328.22      313.50      3.98 o 
  -4  11   6     2378.09     2317.12     30.63 o 
  -3  11   6      386.86      366.73      7.89 o 
  -2  11   6        0.95        2.82      0.96 o 
  -1  11   6       94.04      112.91      2.33 o 
   0  11   6        0.95        1.54      1.00 o 
   1  11   6     1850.39     1802.73     17.58 o 
   2  11   6     1119.79     1132.21     12.00 o 
   3  11   6        4.36        1.09      1.25 o 
   4  11   6     1273.24     1234.03     13.22 o 
   5  11   6        0.24       -0.68      1.52 o 
   6  11   6       94.30      106.42      3.78 o 
   7  11   6      492.16      502.61      8.61 o 
   8  11   6      252.90      245.61      5.12 o 
  -9  12   6       67.48       63.41      3.45 o 
  -8  12   6      636.21      633.85      9.90 o 
  -7  12   6      118.63      115.15      2.90 o 
  -6  12   6     1098.55     1063.00     10.74 o 
  -5  12   6      274.54      279.30      6.98 o 
  -4  12   6       73.04       72.42      2.42 o 
  -3  12   6     1329.23     1247.30     13.10 o 
  -2  12   6     1844.67     1868.90     16.51 o 
  -1  12   6      862.98      823.63     12.48 o 
   0  12   6      539.05      483.18      6.12 o 
   1  12   6       37.56       34.43      2.95 o 
   2  12   6     1113.30     1047.28     11.38 o 
   3  12   6      911.53      856.78      9.87 o 
   4  12   6      385.30      370.41      6.60 o 
   5  12   6      192.15      191.74      5.36 o 
   6  12   6     1939.33     1886.80     23.46 o 
   7  12   6       11.62        6.13      2.00 o 
   8  12   6        1.82        0.74      1.56 o 
  -9  13   6     1036.58     1092.52     19.17 o 
  -8  13   6      462.21      468.05      7.17 o 
  -7  13   6      145.85      142.63      3.23 o 
  -6  13   6      766.37      753.31      8.35 o 
  -5  13   6      229.05      203.53      3.62 o 
  -4  13   6       18.74       21.54      1.67 o 
  -3  13   6       95.25      102.09      2.80 o 
  -2  13   6        1.96        2.05      1.05 o 
  -1  13   6     1033.19      947.78     10.57 o 
   0  13   6       24.19       24.73      1.61 o 
   1  13   6      735.16      740.98      8.65 o 
   2  13   6     5583.18     5446.51     49.04 o 
   3  13   6      192.22      197.39      3.93 o 
   4  13   6      427.00      389.72      6.92 o 
   5  13   6     1691.59     1597.11     19.61 o 
   6  13   6       73.10       76.80      8.09 o 
   7  13   6      620.78      636.68     10.29 o 
  -9  14   6       39.61       35.78      3.64 o 
  -8  14   6      570.64      568.93     11.46 o 
  -7  14   6      455.34      444.26      6.02 o 
  -6  14   6     1131.44     1105.41     11.24 o 
  -5  14   6      355.99      333.38      4.84 o 
  -4  14   6      194.30      193.85      3.90 o 
  -3  14   6      115.11      132.96      3.23 o 
  -2  14   6        2.00        0.56      1.63 o 
  -1  14   6      602.87      584.70      7.47 o 
   0  14   6        0.23        0.31      1.48 o 
   1  14   6        0.08       -1.29      1.14 o 
   2  14   6      395.69      383.41      5.72 o 
   3  14   6      112.69      113.45      3.14 o 
   4  14   6     2018.96     1935.15     22.82 o 
   5  14   6      453.69      433.32      8.36 o 
   6  14   6       60.96       53.30      3.72 o 
   7  14   6       14.27       20.45      2.42 o 
  -8  15   6        9.26       11.55      2.54 o 
  -7  15   6      110.69      104.31      3.00 o 
  -6  15   6      495.55      490.96      6.34 o 
  -5  15   6      309.44      286.00      4.52 o 
  -4  15   6       18.79       19.35      1.80 o 
  -3  15   6      406.43      409.78      6.02 o 
  -2  15   6      158.73      164.33      3.17 o 
  -1  15   6     1349.36     1325.60     15.98 o 
   0  15   6       47.97       40.69      2.34 o 
   1  15   6     1067.95     1055.54     11.62 o 
   2  15   6      477.52      453.26      6.45 o 
   3  15   6      496.10      469.15      7.03 o 
   4  15   6      678.63      643.05      9.84 o 
   5  15   6       77.61       84.86      3.66 o 
   6  15   6      241.73      227.34      5.67 o 
   7  15   6        8.79        9.38      2.16 o 
  -8  16   6      265.01      257.93      6.37 o 
  -7  16   6      516.18      521.02      6.83 o 
  -6  16   6      195.15      205.80      3.97 o 
  -5  16   6      788.69      830.21      9.14 o 
  -4  16   6       61.92       71.38      2.68 o 
  -3  16   6      193.21      183.53      3.89 o 
  -2  16   6      327.88      316.61      5.19 o 
  -1  16   6      518.76      493.98      6.48 o 
   0  16   6       76.51       78.60      3.96 o 
   1  16   6       35.30       35.70      2.91 o 
   2  16   6       55.75       47.86      2.24 o 
   3  16   6      396.20      366.88      5.87 o 
   4  16   6       34.60       25.51      2.38 o 
   5  16   6      193.61      184.49      5.11 o 
   6  16   6      273.22      283.38      6.46 o 
  -8  17   6      395.79      430.31      8.60 o 
  -7  17   6       27.75       35.26      2.79 o 
  -6  17   6        5.40       11.09      1.65 o 
  -5  17   6      178.78      155.86      4.39 o 
  -4  17   6       30.26       40.08      2.50 o 
  -3  17   6      622.55      611.39      8.08 o 
  -2  17   6        3.01        5.04      1.27 o 
  -1  17   6     1064.85     1086.60     18.54 o 
   0  17   6      556.63      536.00      8.55 o 
   1  17   6      156.83      165.97      4.67 o 
   2  17   6      275.21      266.97      7.56 o 
   3  17   6      345.24      371.61      7.04 o 
   4  17   6       36.94       28.94      2.44 o 
   5  17   6      111.37      112.75      4.58 o 
   6  17   6       17.49       22.71      2.55 o 
  -7  18   6        1.14        2.44      2.03 o 
  -6  18   6      990.06     1024.52     11.02 o 
  -5  18   6      555.47      546.89      7.04 o 
  -4  18   6      109.21      111.49      2.76 o 
  -3  18   6      175.07      187.77      3.60 o 
  -2  18   6       90.13       88.07      2.56 o 
  -1  18   6       70.80       67.94      5.22 o 
   0  18   6       97.38       87.14      2.98 o 
   1  18   6        7.24        8.56      1.93 o 
   2  18   6        8.07        5.64      1.80 o 
   3  18   6        3.50        3.39      2.24 o 
   4  18   6      146.89      158.75      5.64 o 
   5  18   6       28.56       23.57      2.77 o 
  -6  19   6      392.35      404.63      6.93 o 
  -5  19   6       24.76       21.89      1.72 o 
  -4  19   6      189.58      191.13      3.52 o 
  -3  19   6       53.25       52.73      2.21 o 
  -2  19   6      469.65      462.53     10.50 o 
  -1  19   6      688.01      642.03     17.14 o 
   0  19   6     1360.85     1331.11     14.69 o 
   1  19   6      292.51      309.52      6.41 o 
   2  19   6      118.41      120.65      4.11 o 
   3  19   6     1249.35     1250.81     20.58 o 
   4  19   6      211.46      231.98      7.28 o 
   5  19   6       58.13       57.10      6.81 o 
  -6  20   6     1098.44     1207.74     14.53 o 
  -5  20   6       26.32       24.65      1.80 o 
  -4  20   6        0.91        0.25      1.30 o 
  -3  20   6      228.87      224.14      4.13 o 
  -2  20   6       45.38       53.44      2.92 o 
  -1  20   6     1062.18     1017.01     13.65 o 
   0  20   6      135.91      138.06      3.83 o 
   1  20   6        0.15       -1.67      1.71 o 
   2  20   6       42.33       38.98      2.83 o 
   3  20   6        0.02        0.19      4.86 o 
   4  20   6      980.78      990.29     21.62 o 
  -5  21   6       61.04       70.47      2.51 o 
  -4  21   6      215.06      214.81      3.88 o 
  -3  21   6      278.85      268.34      4.27 o 
  -2  21   6      252.09      257.78      8.09 o 
  -1  21   6      532.44      572.47     12.64 o 
   0  21   6      214.74      199.13      4.56 o 
   1  21   6      393.73      363.81      7.80 o 
   2  21   6       95.90      108.96      5.26 o 
   3  21   6       18.51       19.93      4.17 o 
  -4  22   6      312.17      326.97      4.93 o 
  -3  22   6      189.69      194.14      4.57 o 
  -2  22   6      227.66      252.78      5.84 o 
  -1  22   6       14.22        8.03      2.10 o 
   0  22   6       83.61       90.18      3.44 o 
   1  22   6      374.23      388.48      6.70 o 
   2  22   6      197.31      202.39      6.80 o 
  -1  23   6        6.08        4.91      2.14 o 
   0  23   6      346.55      384.58      8.50 o 
 -11   1   7      217.08      248.07      7.86 o 
 -10   1   7      549.68      543.44     11.82 o 
  -9   1   7      579.75      524.28     11.08 o 
  -8   1   7       85.93      108.36      3.15 o 
  -7   1   7      163.63      129.11      3.60 o 
  -6   1   7      332.02      310.70      4.81 o 
  -5   1   7       11.38       11.89      1.21 o 
  -4   1   7       39.50       46.82      2.43 o 
  -3   1   7      103.50       85.35      3.16 o 
  -2   1   7     2914.89     3029.12     27.64 o 
  -1   1   7      317.00      306.40      3.66 o 
   0   1   7     5595.60     5213.54     37.25 o 
   1   1   7      198.95      219.30      2.45 o 
   2   1   7        1.17        7.23      2.05 o 
   3   1   7       24.13       27.82      1.92 o 
   4   1   7     1049.00     1055.50      9.12 o 
   5   1   7      669.87      683.38      8.69 o 
   6   1   7      647.27      661.98      8.72 o 
   7   1   7     1275.35     1257.44     14.40 o 
   8   1   7      225.01      263.98      5.39 o 
   9   1   7        0.07        0.73      1.49 o 
 -11   2   7      132.46      138.34      6.08 o 
 -10   2   7       60.65       51.21      3.89 o 
  -9   2   7       57.28       59.56      3.13 o 
  -8   2   7      446.81      424.33      7.46 o 
  -7   2   7     4306.53     4121.99     40.33 o 
  -6   2   7     1156.26     1058.44     11.61 o 
  -5   2   7      477.27      478.25      6.14 o 
  -4   2   7        5.53       12.11      2.92 o 
  -3   2   7     2997.84     2907.01     23.66 o 
  -2   2   7        3.02        8.34      0.73 o 
  -1   2   7      491.11      448.54      3.73 o 
   0   2   7      337.27      414.75      5.12 o 
   1   2   7       73.82       62.66      1.80 o 
   2   2   7       28.13       32.37      1.17 o 
   3   2   7     4890.63     4745.74     29.84 o 
   4   2   7     1617.48     1621.09     13.17 o 
   5   2   7       11.01       16.66      1.29 o 
   6   2   7        0.13        2.19      1.42 o 
   7   2   7     2037.44     2073.87     21.63 o 
   8   2   7      465.32      449.45      6.48 o 
   9   2   7       43.37       36.02      2.24 o 
 -11   3   7       96.90      101.94      5.43 o 
 -10   3   7      145.69      161.21      6.10 o 
  -9   3   7      308.93      294.18      6.30 o 
  -8   3   7       66.22       69.56      3.33 o 
  -7   3   7        4.61       11.16      2.22 o 
  -6   3   7     1024.24     1004.56     12.44 o 
  -5   3   7       65.58       67.05      2.58 o 
  -4   3   7       38.67       34.85      1.74 o 
  -3   3   7      695.28      700.16      6.17 o 
  -2   3   7        4.24        7.27      0.62 o 
  -1   3   7      332.84      330.58      3.19 o 
   0   3   7      568.14      654.08      6.31 o 
   1   3   7       86.10       78.67      1.70 o 
   2   3   7       81.68       82.09      1.59 o 
   3   3   7      353.24      363.21      4.57 o 
   4   3   7        4.84       11.45      1.23 o 
   5   3   7        2.44        0.90      1.02 o 
   6   3   7      584.65      547.23      7.70 o 
   7   3   7       14.81       17.82      1.99 o 
   8   3   7        3.68        4.60      1.53 o 
   9   3   7       58.63       59.53      2.69 o 
 -11   4   7      314.16      308.35      8.86 o 
 -10   4   7       19.84       20.33      4.88 o 
  -9   4   7      265.15      264.38      6.01 o 
  -8   4   7      166.58      140.24      4.11 o 
  -7   4   7     2237.07     2147.17     32.41 o 
  -6   4   7        1.86        2.25      0.96 o 
  -5   4   7      245.05      238.22      3.93 o 
  -4   4   7      677.24      761.71      8.47 o 
  -3   4   7     1171.62     1171.13      9.82 o 
  -2   4   7      678.52      736.43      5.54 o 
  -1   4   7      804.94      739.77      5.90 o 
   0   4   7      352.46      441.77      4.66 o 
   1   4   7      961.95      947.41      8.64 o 
   2   4   7       33.63       40.24      1.46 o 
   3   4   7     1251.58     1221.66     12.43 o 
   4   4   7      435.77      444.83      5.47 o 
   5   4   7      450.36      430.78      5.47 o 
   6   4   7       49.56       53.65      2.53 o 
   7   4   7      972.29     1003.15     10.81 o 
   8   4   7      605.23      605.06      8.79 o 
   9   4   7       72.04       81.19      3.93 o 
 -10   5   7     1199.94     1245.11     19.38 o 
  -9   5   7     1621.21     1546.60     19.87 o 
  -8   5   7       13.54       16.44      2.00 o 
  -7   5   7        0.70        2.61      1.66 o 
  -6   5   7      200.84      211.26      3.80 o 
  -5   5   7      973.32      921.97      9.05 o 
  -4   5   7     3397.42     3326.88     25.09 o 
  -3   5   7      206.09      241.94      2.45 o 
  -2   5   7      224.28      241.04      2.42 o 
  -1   5   7     1722.87     1809.78     12.91 o 
   0   5   7     7291.42     7312.00     57.21 o 
   1   5   7     5671.63     5827.26     45.79 o 
   2   5   7       53.63       43.83      1.79 o 
   3   5   7      139.47      127.58      3.45 o 
   4   5   7        5.91        5.02      1.14 o 
   5   5   7      506.70      507.17      8.17 o 
   6   5   7      152.59      139.95      3.00 o 
   7   5   7      142.00      140.24      5.38 o 
   8   5   7       39.91       39.50      2.82 o 
 -10   6   7      110.04      113.68      4.25 o 
  -9   6   7       56.38       68.90      3.42 o 
  -8   6   7      729.84      681.91     10.39 o 
  -7   6   7        0.54        0.44      1.42 o 
  -6   6   7      417.52      424.26      5.95 o 
  -5   6   7       14.09        9.95      1.09 o 
  -4   6   7     1377.88     1404.48     11.53 o 
  -3   6   7      355.57      342.70      3.10 o 
  -2   6   7      136.18      113.69      1.59 o 
  -1   6   7     1217.35     1150.36      8.55 o 
   0   6   7      120.30      141.51      2.24 o 
   1   6   7     1776.94     1820.57     17.47 o 
   2   6   7        6.86        7.06      1.15 o 
   3   6   7      673.33      673.40      7.85 o 
   4   6   7      122.74      146.19      3.19 o 
   5   6   7      125.47      133.75      3.21 o 
   6   6   7       31.75       32.20      2.36 o 
   7   6   7      116.09      119.55      4.09 o 
   8   6   7      752.45      736.07     11.51 o 
 -10   7   7      121.50      136.20      4.63 o 
  -9   7   7      295.91      280.02      6.29 o 
  -8   7   7      908.76      921.54     13.03 o 
  -7   7   7       18.32       14.72      1.60 o 
  -6   7   7      501.25      498.71      5.98 o 
  -5   7   7       50.51       52.19      1.89 o 
  -4   7   7        6.18        7.77      1.05 o 
  -3   7   7     2273.33     2250.91     14.91 o 
  -2   7   7     1042.49     1029.96      7.38 o 
  -1   7   7      623.98      611.24      5.17 o 
   0   7   7     1104.61     1119.27     11.81 o 
   1   7   7     1021.45     1028.17     10.74 o 
   2   7   7      945.94      946.95     10.17 o 
   3   7   7      251.50      259.39      5.21 o 
   4   7   7      150.51      185.55      3.64 o 
   5   7   7       22.52       17.64      1.81 o 
   6   7   7      697.82      649.28     11.47 o 
   7   7   7        8.18       12.13      2.00 o 
   8   7   7        7.77        8.43      2.27 o 
 -10   8   7      167.79      187.77      4.98 o 
  -9   8   7       71.13       80.83      3.12 o 
  -8   8   7      829.75      797.06     10.00 o 
  -7   8   7     1381.73     1354.59     17.94 o 
  -6   8   7      107.83      110.22      2.64 o 
  -5   8   7      505.69      453.91      5.48 o 
  -4   8   7      707.14      699.98      7.30 o 
  -3   8   7     1211.50     1194.22      9.11 o 
  -2   8   7     1762.63     1726.16     12.63 o 
  -1   8   7      328.53      327.26      4.46 o 
   0   8   7      168.29      176.41      3.18 o 
   1   8   7        1.03       -0.52      1.18 o 
   2   8   7     1092.29     1028.89     10.95 o 
   3   8   7     2855.02     2771.51     26.05 o 
   4   8   7        2.69        2.28      1.56 o 
   5   8   7       10.80       13.14      1.82 o 
   6   8   7      247.51      228.47      4.52 o 
   7   8   7      465.98      485.07      9.10 o 
   8   8   7     3080.43     3098.19     42.92 o 
 -10   9   7      615.42      608.67      8.88 o 
  -9   9   7      109.16      104.64      3.38 o 
  -8   9   7      196.70      217.39      5.71 o 
  -7   9   7        8.03        7.51      1.30 o 
  -6   9   7      647.99      617.78      6.41 o 
  -5   9   7       47.41       46.63      1.78 o 
  -4   9   7     2616.28     2516.80     22.88 o 
  -3   9   7      107.46      102.55      2.95 o 
  -2   9   7      360.09      344.87      3.87 o 
  -1   9   7        8.07        8.93      0.97 o 
   0   9   7      764.64      765.96      8.52 o 
   1   9   7     1067.73     1031.60     10.94 o 
   2   9   7       73.73       71.21      2.37 o 
   3   9   7       18.09       19.98      1.64 o 
   4   9   7     1071.70     1067.15     11.72 o 
   5   9   7      108.39      111.29      3.72 o 
   6   9   7     1350.88     1316.20     16.77 o 
   7   9   7      316.43      322.56      7.98 o 
   8   9   7       40.12       33.87      2.98 o 
 -10  10   7      293.27      298.06      6.97 o 
  -9  10   7       36.98       44.62      2.52 o 
  -8  10   7      546.08      550.77      7.80 o 
  -7  10   7       93.49       83.75      3.80 o 
  -6  10   7        2.07        1.57      1.02 o 
  -5  10   7       99.10       93.83      3.16 o 
  -4  10   7      770.64      777.00      9.14 o 
  -3  10   7      138.37      121.06      2.93 o 
  -2  10   7      751.64      744.94      7.53 o 
  -1  10   7     1217.45     1235.52     10.43 o 
   0  10   7     1074.94     1068.77     11.22 o 
   1  10   7      669.37      670.07      7.91 o 
   2  10   7      656.59      582.80      7.28 o 
   3  10   7      553.46      494.52      6.63 o 
   4  10   7      262.21      282.89      4.80 o 
   5  10   7       31.19       25.60      2.54 o 
   6  10   7       44.67       34.06      3.38 o 
   7  10   7       59.70       52.83      2.63 o 
   8  10   7     1255.53     1308.02     17.80 o 
  -9  11   7     1285.29     1312.03     15.08 o 
  -8  11   7       45.94       49.91      3.34 o 
  -7  11   7       43.55       34.12      2.13 o 
  -6  11   7      243.55      237.76      4.04 o 
  -5  11   7       14.60       17.23      1.59 o 
  -4  11   7     1162.77     1128.28     12.29 o 
  -3  11   7     1807.85     1741.87     17.50 o 
  -2  11   7      462.01      475.59      4.99 o 
  -1  11   7     2760.46     2663.85     23.45 o 
   0  11   7      535.97      560.51      7.05 o 
   1  11   7     2429.20     2346.85     22.42 o 
   2  11   7       12.05        5.31      1.73 o 
   3  11   7     1499.84     1362.09     14.32 o 
   4  11   7      221.38      179.32      3.83 o 
   5  11   7      325.90      341.65      6.53 o 
   6  11   7      733.56      697.41     10.61 o 
   7  11   7       38.27       31.09      2.79 o 
  -9  12   7        0.45       -1.40      2.47 o 
  -8  12   7       31.17       37.07      2.64 o 
  -7  12   7      227.46      230.00      4.13 o 
  -6  12   7      459.28      461.78      6.04 o 
  -5  12   7      181.31      162.85      3.64 o 
  -4  12   7      932.28      868.63     10.10 o 
  -3  12   7      665.44      671.11      8.27 o 
  -2  12   7       82.81       79.24      1.97 o 
  -1  12   7     2723.61     2646.16     20.56 o 
   0  12   7      638.43      607.51      7.41 o 
   1  12   7      302.76      290.12      5.33 o 
   2  12   7      207.52      198.74      4.37 o 
   3  12   7      521.15      531.19     10.92 o 
   4  12   7      532.95      514.63      7.14 o 
   5  12   7      189.48      192.23      7.73 o 
   6  12   7        0.04        1.86      1.66 o 
   7  12   7      126.85      126.79      4.42 o 
  -9  13   7      592.54      583.50     12.57 o 
  -8  13   7       27.25       26.81      2.20 o 
  -7  13   7      106.73      105.18      3.00 o 
  -6  13   7       35.06       40.32      2.00 o 
  -5  13   7      467.25      462.80      6.66 o 
  -4  13   7       44.58       40.28      2.11 o 
  -3  13   7     2339.07     2292.30     25.03 o 
  -2  13   7     1095.68     1066.64     11.15 o 
  -1  13   7     1210.17     1119.14     12.33 o 
   0  13   7      108.00      102.74      2.78 o 
   1  13   7      384.06      349.15      5.29 o 
   2  13   7      899.41      870.68     10.10 o 
   3  13   7     1135.94     1073.68     12.05 o 
   4  13   7      413.72      386.21      6.08 o 
   5  13   7       45.92       45.97      3.12 o 
   6  13   7      385.87      382.54      7.42 o 
   7  13   7      665.93      637.23     13.46 o 
  -8  14   7      695.88      699.99      9.67 o 
  -7  14   7       19.72       23.52      1.79 o 
  -6  14   7      255.83      239.08      4.24 o 
  -5  14   7      457.89      422.45      6.35 o 
  -4  14   7      215.49      224.79      4.36 o 
  -3  14   7      579.01      576.85      7.64 o 
  -2  14   7       65.74       59.84      2.44 o 
  -1  14   7       43.12       36.96      1.92 o 
   0  14   7       14.42       17.74      1.62 o 
   1  14   7       65.94       57.98      2.36 o 
   2  14   7      649.60      647.26      8.26 o 
   3  14   7      263.33      269.76      4.92 o 
   4  14   7       87.07       78.49      3.41 o 
   5  14   7     1792.59     1731.23     35.70 o 
   6  14   7      107.43      105.78      4.12 o 
  -8  15   7       16.97       19.85      2.23 o 
  -7  15   7       79.44       79.04      3.00 o 
  -6  15   7       33.15       37.29      2.04 o 
  -5  15   7        1.17        3.49      1.35 o 
  -4  15   7      631.35      625.86      8.23 o 
  -3  15   7     1877.89     1808.55     18.55 o 
  -2  15   7      164.44      153.26      3.63 o 
  -1  15   7      155.24      136.08      5.60 o 
   0  15   7     1412.19     1374.12     15.96 o 
   1  15   7        1.02        0.26      1.28 o 
   2  15   7        0.10        0.82      1.36 o 
   3  15   7       20.24       19.79      2.26 o 
   4  15   7      770.71      729.26     10.93 o 
   5  15   7        4.42        4.79      2.14 o 
   6  15   7       32.58       39.37      3.03 o 
  -8  16   7      706.98      737.21     12.05 o 
  -7  16   7      463.97      485.77      6.72 o 
  -6  16   7      109.41      109.65      3.10 o 
  -5  16   7       82.68       80.53      2.65 o 
  -4  16   7     1138.78     1117.32     13.94 o 
  -3  16   7       71.26       74.49      2.83 o 
  -2  16   7       73.72       62.71      3.15 o 
  -1  16   7       31.85       29.55      2.54 o 
   0  16   7      120.70      123.69      3.85 o 
   1  16   7      347.83      346.19      5.55 o 
   2  16   7      647.85      660.88     13.14 o 
   3  16   7      306.46      307.51      5.44 o 
   4  16   7      953.37      943.20     13.30 o 
   5  16   7      159.17      156.71      4.78 o 
   6  16   7        0.16       -1.69      1.85 o 
  -7  17   7      136.65      125.96      3.48 o 
  -6  17   7      346.06      333.15      5.36 o 
  -5  17   7      325.50      326.09      5.18 o 
  -4  17   7        4.91        7.62      1.70 o 
  -3  17   7        1.13       -0.02      1.39 o 
  -2  17   7      202.59      193.50      4.17 o 
  -1  17   7      298.82      289.60      5.91 o 
   0  17   7       13.89       15.48      2.10 o 
   1  17   7      329.95      327.54      9.22 o 
   2  17   7      134.94      132.62      3.55 o 
   3  17   7       18.76       19.85      1.97 o 
   4  17   7        0.36        0.79      1.88 o 
   5  17   7       57.34       48.60      3.10 o 
  -7  18   7      804.97      864.02     13.60 o 
  -6  18   7      385.30      396.69      6.03 o 
  -5  18   7      126.73      116.76      3.95 o 
  -4  18   7     1709.54     1678.79     17.87 o 
  -3  18   7      149.43      149.76      3.85 o 
  -2  18   7      298.51      283.00      5.24 o 
  -1  18   7        0.22       -1.83      1.82 o 
   0  18   7       45.30       51.65      2.55 o 
   1  18   7      247.49      246.49      5.57 o 
   2  18   7        0.31        0.03      2.40 o 
   3  18   7      923.87      957.19     11.66 o 
   4  18   7     1208.56     1239.97     16.65 o 
   5  18   7       41.19       38.38      3.03 o 
  -6  19   7      234.98      245.39      4.73 o 
  -5  19   7      236.43      224.56      4.41 o 
  -4  19   7       33.52       42.54      2.12 o 
  -3  19   7     1474.78     1484.85     14.33 o 
  -2  19   7       19.98       19.01      2.27 o 
  -1  19   7       25.37       23.16      2.27 o 
   0  19   7     1176.60     1189.42     13.62 o 
   1  19   7        5.26        4.33      2.22 o 
   2  19   7       61.83       69.59      3.57 o 
   3  19   7      222.44      197.44     10.86 o 
   4  19   7       31.65       30.94      3.48 o 
  -5  20   7      118.55      132.07      3.21 o 
  -4  20   7      131.41      145.90      3.28 o 
  -3  20   7        7.58        7.33      1.83 o 
  -2  20   7      249.77      251.85      5.81 o 
  -1  20   7      353.95      359.58      7.06 o 
   0  20   7      194.74      202.88      7.09 o 
   1  20   7      591.44      572.40      9.59 o 
   2  20   7       44.03       60.11      3.37 o 
   3  20   7       21.04       25.69      3.45 o 
  -4  21   7        1.42        0.61      1.35 o 
  -3  21   7      332.82      332.81      6.02 o 
  -2  21   7       23.25       29.82      2.56 o 
  -1  21   7      160.38      162.75      5.12 o 
   0  21   7     1124.76     1145.98     23.82 o 
   1  21   7       10.14        8.92      2.22 o 
   2  21   7       78.10       74.86      3.89 o 
  -2  22   7       69.92       70.88      3.45 o 
  -1  22   7       75.11       69.88      3.53 o 
   0  22   7       60.50       72.52      5.11 o 
 -10   0   8      146.63      156.22      8.43 o 
  -9   0   8      879.06      803.77     14.59 o 
  -8   0   8     1253.47     1197.27     19.21 o 
  -7   0   8     1044.73     1087.39     17.37 o 
  -6   0   8       10.90       12.33      1.90 o 
  -5   0   8     2091.22     2111.33     29.40 o 
  -4   0   8     1463.50     1502.63     21.51 o 
  -3   0   8     1488.69     1429.92     20.35 o 
  -2   0   8     1917.30     1925.37     21.20 o 
  -1   0   8     2533.46     2597.59     23.96 o 
   0   0   8       27.56       46.41      2.91 o 
   1   0   8     4704.71     4561.71     47.53 o 
   2   0   8      100.37      111.86      2.47 o 
   3   0   8     7236.50     7188.39     71.65 o 
   4   0   8      144.51      153.37      6.88 o 
   5   0   8       35.11       33.09      2.88 o 
   6   0   8     1594.42     1575.49     42.63 o 
   7   0   8        1.84        5.90      3.41 o 
   8   0   8     1012.08     1055.90     20.72 o 
 -10   1   8       73.04       66.37      4.35 o 
  -9   1   8      145.61      142.29      4.44 o 
  -8   1   8       67.09       77.14      2.81 o 
  -7   1   8       84.90       97.98      2.95 o 
  -6   1   8       22.93       20.87      1.55 o 
  -5   1   8      608.85      609.92      7.47 o 
  -4   1   8     1763.36     1745.43     17.36 o 
  -3   1   8      174.92      172.88      4.39 o 
  -2   1   8      137.25      135.76      2.39 o 
  -1   1   8      833.68      861.43      6.00 o 
   0   1   8     1537.98     1506.61     11.81 o 
   1   1   8       51.44       60.03      4.61 o 
   2   1   8      552.50      543.85      4.54 o 
   3   1   8      661.79      707.22     10.39 o 
   4   1   8      799.71      808.47      8.45 o 
   5   1   8      609.16      577.69      7.94 o 
   6   1   8      126.69      110.63      3.48 o 
   7   1   8       23.42       25.85      2.14 o 
   8   1   8      419.05      428.40      7.33 o 
 -10   2   8       17.54       25.68      3.25 o 
  -9   2   8      667.44      620.64     10.08 o 
  -8   2   8      837.43      769.50     13.94 o 
  -7   2   8      594.33      641.94     11.90 o 
  -6   2   8      167.69      157.21      3.37 o 
  -5   2   8      893.73      881.04      9.92 o 
  -4   2   8      274.79      274.03      5.14 o 
  -3   2   8     3955.53     4005.59     32.26 o 
  -2   2   8       25.69       16.62      0.87 o 
  -1   2   8        8.76       11.89      0.76 o 
   0   2   8        3.70        4.72      0.68 o 
   1   2   8       55.84       60.44      1.51 o 
   2   2   8       15.80       18.57      1.03 o 
   3   2   8     6364.68     6294.27     45.99 o 
   4   2   8      520.44      508.69      5.39 o 
   5   2   8       26.64       26.96      1.97 o 
   6   2   8      339.33      334.84      6.00 o 
   7   2   8       79.17       91.19      3.37 o 
   8   2   8      427.30      444.66      6.64 o 
 -10   3   8      265.20      256.80      6.27 o 
  -9   3   8        0.26        0.78      1.82 o 
  -8   3   8     2185.58     2148.35     25.72 o 
  -7   3   8     1366.91     1410.55     15.18 o 
  -6   3   8       45.37       30.99      1.77 o 
  -5   3   8      121.47      139.45      3.07 o 
  -4   3   8     9487.70     9721.88     85.77 o 
  -3   3   8      151.28      177.89      2.35 o 
  -2   3   8      544.69      538.08      4.44 o 
  -1   3   8     1685.60     1700.61     12.51 o 
   0   3   8     1649.25     1640.12     12.78 o 
   1   3   8        0.91        1.67      0.74 o 
   2   3   8     1426.55     1420.07     11.23 o 
   3   3   8     4934.46     4865.43     45.98 o 
   4   3   8     4700.45     4719.70     40.64 o 
   5   3   8      797.49      786.00      9.89 o 
   6   3   8      907.03      884.33     11.07 o 
   7   3   8      150.57      159.35      4.18 o 
   8   3   8      348.47      351.46      6.51 o 
 -10   4   8       74.86       82.70      4.45 o 
  -9   4   8       85.95       91.87      4.53 o 
  -8   4   8      280.42      285.38      6.05 o 
  -7   4   8        1.95        3.47      1.89 o 
  -6   4   8      863.40      835.79     11.29 o 
  -5   4   8       11.75        6.90      1.19 o 
  -4   4   8     4678.17     4723.19     46.87 o 
  -3   4   8      967.22     1019.21      7.96 o 
  -2   4   8      205.28      177.12      2.14 o 
  -1   4   8      929.97      954.91      7.46 o 
   0   4   8      162.95      125.94      2.71 o 
   1   4   8      581.61      616.45      6.28 o 
   2   4   8     1931.65     1930.34     16.40 o 
   3   4   8      552.80      559.00     11.49 o 
   4   4   8       18.06        9.53      3.04 o 
   5   4   8      242.77      234.79      4.32 o 
   6   4   8      277.93      264.70      5.16 o 
   7   4   8      237.82      255.18      5.32 o 
   8   4   8       40.26       39.99      3.54 o 
 -10   5   8      296.90      280.39      6.59 o 
  -9   5   8      148.15      142.73      4.81 o 
  -8   5   8     2768.13     2613.96     30.62 o 
  -7   5   8      159.02      137.41      3.95 o 
  -6   5   8        0.69        0.89      1.12 o 
  -5   5   8      146.41      141.30      2.81 o 
  -4   5   8     8098.88     8171.20     59.38 o 
  -3   5   8       21.58       32.24      1.18 o 
  -2   5   8      668.42      632.58      5.03 o 
  -1   5   8       52.65       61.59      1.40 o 
   0   5   8      295.48      285.33      3.59 o 
   1   5   8      354.21      368.74      4.35 o 
   2   5   8      574.60      549.37      6.79 o 
   3   5   8      658.02      662.12      7.88 o 
   4   5   8     3036.06     2999.33     33.15 o 
   5   5   8      120.40      136.63      4.07 o 
   6   5   8       29.35       28.72      2.51 o 
   7   5   8      750.05      771.74     14.64 o 
   8   5   8      258.93      275.50      6.58 o 
 -10   6   8       20.79       31.07      2.84 o 
  -9   6   8        0.44       -0.32      2.22 o 
  -8   6   8      471.57      449.71     11.53 o 
  -7   6   8      470.53      464.96      7.85 o 
  -6   6   8       60.18       53.00      2.92 o 
  -5   6   8      455.22      416.65      4.69 o 
  -4   6   8      357.19      366.55      4.20 o 
  -3   6   8      122.12      131.09      2.63 o 
  -2   6   8      260.33      259.68      2.66 o 
  -1   6   8        9.32       15.45      0.85 o 
   0   6   8       15.76       17.10      1.28 o 
   1   6   8      276.48      253.15      3.68 o 
   2   6   8     2050.13     2005.04     19.40 o 
   3   6   8     1182.21     1139.43     15.19 o 
   4   6   8      587.89      544.99     10.39 o 
   5   6   8       58.72       48.55      2.23 o 
   6   6   8      378.96      332.19      6.77 o 
   7   6   8       22.52       18.40      2.45 o 
   8   6   8       41.49       46.51      3.19 o 
 -10   7   8       50.42       47.47      3.30 o 
  -9   7   8      548.32      540.16      7.97 o 
  -8   7   8      289.39      276.17      5.18 o 
  -7   7   8     1804.18     1772.93     18.53 o 
  -6   7   8       62.38       57.88      2.75 o 
  -5   7   8      879.28      811.56      8.46 o 
  -4   7   8      489.04      459.73      4.87 o 
  -3   7   8       21.23       20.81      1.11 o 
  -2   7   8      311.32      289.39      3.50 o 
  -1   7   8       21.49       29.60      1.29 o 
   0   7   8      110.18       83.29      2.33 o 
   1   7   8      272.63      298.13      3.85 o 
   2   7   8      392.98      388.00      5.46 o 
   3   7   8      487.00      493.05      6.53 o 
   4   7   8     1854.54     1772.69     17.83 o 
   5   7   8      840.26      850.72     11.76 o 
   6   7   8      144.24      160.38      3.84 o 
   7   7   8      558.37      570.28      9.77 o 
   8   7   8      134.93      150.77      5.57 o 
 -10   8   8       50.20       51.19      3.76 o 
  -9   8   8      615.86      613.72      8.70 o 
  -8   8   8      138.06      129.70      3.61 o 
  -7   8   8       18.74       22.17      2.14 o 
  -6   8   8      418.01      412.11      5.42 o 
  -5   8   8      600.11      599.91      7.28 o 
  -4   8   8       11.31        8.48      1.39 o 
  -3   8   8     1932.93     1858.78     18.47 o 
  -2   8   8      548.62      494.22      5.07 o 
  -1   8   8      152.51      150.82      2.53 o 
   0   8   8      407.87      424.81      5.63 o 
   1   8   8      325.38      317.19      4.74 o 
   2   8   8     1182.68     1114.25     11.92 o 
   3   8   8      348.32      350.70      5.31 o 
   4   8   8       49.86       44.58      2.14 o 
   5   8   8       35.88       35.42      4.20 o 
   6   8   8       62.45       66.33      2.80 o 
   7   8   8       19.99       16.63      2.34 o 
  -9   9   8        2.33        4.01      2.05 o 
  -8   9   8      108.45      114.78      3.45 o 
  -7   9   8      518.63      474.62      8.15 o 
  -6   9   8       17.06       15.56      1.68 o 
  -5   9   8      737.74      707.82      8.76 o 
  -4   9   8     1378.53     1271.73     13.58 o 
  -3   9   8      761.67      760.42      9.00 o 
  -2   9   8      561.76      530.02      5.58 o 
  -1   9   8       33.52       39.74      1.49 o 
   0   9   8      119.18       97.06      2.62 o 
   1   9   8     2293.18     2178.52     21.00 o 
   2   9   8       19.44       25.96      2.08 o 
   3   9   8      714.47      692.59      8.48 o 
   4   9   8       37.47       39.23      2.79 o 
   5   9   8      357.80      358.39      6.73 o 
   6   9   8      154.24      153.88      3.87 o 
   7   9   8        0.93        3.01      2.25 o 
  -9  10   8      389.56      411.28      7.96 o 
  -8  10   8       57.00       56.10      3.12 o 
  -7  10   8       82.66       80.07      2.97 o 
  -6  10   8      949.07      909.05      9.66 o 
  -5  10   8        1.38        1.26      1.24 o 
  -4  10   8     1091.79     1061.38     11.86 o 
  -3  10   8     1255.59     1186.20     12.82 o 
  -2  10   8       22.48       22.38      1.27 o 
  -1  10   8     1389.29     1319.14     12.59 o 
   0  10   8     4106.02     4027.92     57.05 o 
   1  10   8      152.05      138.25      3.16 o 
   2  10   8     2165.27     2134.68     23.95 o 
   3  10   8        0.52        0.10      1.38 o 
   4  10   8      226.66      239.81      4.51 o 
   5  10   8      728.27      705.02     10.57 o 
   6  10   8       33.81       31.71      2.54 o 
   7  10   8       88.10       72.18      3.79 o 
  -9  11   8       49.23       54.60      3.24 o 
  -8  11   8        0.72        0.80      1.88 o 
  -7  11   8      372.29      362.04      6.06 o 
  -6  11   8       17.69       19.82      1.66 o 
  -5  11   8      434.22      394.81      6.05 o 
  -4  11   8       62.62       63.79      2.74 o 
  -3  11   8       82.40       74.80      2.58 o 
  -2  11   8      712.41      680.68      7.91 o 
  -1  11   8      791.37      740.21      7.14 o 
   0  11   8      125.54      144.70      3.23 o 
   1  11   8       17.83       14.16      1.47 o 
   2  11   8      184.03      180.25      3.81 o 
   3  11   8      175.76      166.29      3.77 o 
   4  11   8      303.32      299.69      5.23 o 
   5  11   8      126.61      117.19      4.09 o 
   6  11   8      324.21      328.00      6.78 o 
   7  11   8       68.03       75.64      3.20 o 
  -9  12   8       46.06       38.97      3.03 o 
  -8  12   8       83.86       79.53      3.87 o 
  -7  12   8       48.76       56.98      2.44 o 
  -6  12   8     3493.38     3421.11     29.53 o 
  -5  12   8      118.09      111.29      3.18 o 
  -4  12   8        0.22       -0.46      1.20 o 
  -3  12   8       77.77       83.12      2.75 o 
  -2  12   8      515.62      503.03      6.95 o 
  -1  12   8      455.59      441.47      5.02 o 
   0  12   8      117.73      120.55      3.02 o 
   1  12   8       14.81       17.79      1.64 o 
   2  12   8      761.30      727.12      8.90 o 
   3  12   8      456.40      407.70      6.16 o 
   4  12   8      574.46      577.83      7.91 o 
   5  12   8      853.53      861.41     12.43 o 
   6  12   8      467.94      476.44      8.59 o 
  -8  13   8        0.62       -0.08      1.85 o 
  -7  13   8      692.01      700.74      9.24 o 
  -6  13   8        0.29        4.33      1.42 o 
  -5  13   8     1283.44     1225.90     13.71 o 
  -4  13   8       71.24       70.80      2.69 o 
  -3  13   8        4.52        4.35      1.36 o 
  -2  13   8      120.99      108.86      3.63 o 
  -1  13   8      176.24      162.18      3.09 o 
   0  13   8       42.59       44.34      2.06 o 
   1  13   8     1498.08     1448.23     15.15 o 
   2  13   8      140.78      135.14      3.43 o 
   3  13   8      730.54      692.08      8.86 o 
   4  13   8      717.56      699.50      9.12 o 
   5  13   8      293.13      293.76      6.39 o 
   6  13   8      384.13      406.80      7.91 o 
  -8  14   8      723.12      759.24     11.84 o 
  -7  14   8      144.30      148.84      3.57 o 
  -6  14   8     1201.12     1131.67     11.81 o 
  -5  14   8      168.96      178.64      4.12 o 
  -4  14   8       69.14       72.84      2.76 o 
  -3  14   8       14.98       16.93      1.76 o 
  -2  14   8        2.50        2.52      1.44 o 
  -1  14   8       24.19       20.22      1.49 o 
   0  14   8       11.79       10.12      1.52 o 
   1  14   8      126.69      125.31      3.33 o 
   2  14   8        5.20        6.96      1.47 o 
   3  14   8       66.34       63.52      2.69 o 
   4  14   8      149.79      143.44      4.20 o 
   5  14   8       65.27       62.01      3.39 o 
   6  14   8     1581.04     1678.18     21.30 o 
  -8  15   8      180.87      202.97      5.59 o 
  -7  15   8      691.32      706.21      9.14 o 
  -6  15   8       16.77       16.98      1.78 o 
  -5  15   8      352.59      341.87      5.83 o 
  -4  15   8       26.03       31.12      2.05 o 
  -3  15   8      534.13      512.47      7.34 o 
  -2  15   8       16.66       16.13      1.72 o 
  -1  15   8     2234.08     2192.70     19.32 o 
   0  15   8       10.54        9.85      1.55 o 
   1  15   8     2132.64     2062.15     20.66 o 
   2  15   8      262.68      261.98      4.89 o 
   3  15   8       11.63       11.44      1.72 o 
   4  15   8        4.34        5.71      1.70 o 
   5  15   8      420.46      439.15      8.30 o 
  -7  16   8       25.89       29.82      2.14 o 
  -6  16   8      454.49      459.51      6.52 o 
  -5  16   8      242.39      248.89      5.00 o 
  -4  16   8      160.40      161.67      4.02 o 
  -3  16   8        1.74        2.27      1.41 o 
  -2  16   8       11.19       13.29      3.43 o 
  -1  16   8      167.21      141.97      4.15 o 
   0  16   8       50.11       46.20      2.27 o 
   1  16   8        1.34        0.77      1.47 o 
   2  16   8        0.05       -0.31      1.43 o 
   3  16   8      504.91      491.31      7.35 o 
   4  16   8      435.48      441.32      8.13 o 
   5  16   8     1151.18     1163.81     21.54 o 
  -7  17   8       53.82       60.32      2.76 o 
  -6  17   8       79.40       93.31      3.10 o 
  -5  17   8       22.42       21.91      2.50 o 
  -4  17   8       79.24       82.48      3.09 o 
  -3  17   8       46.88       40.28      2.30 o 
  -2  17   8       14.91       18.30      2.20 o 
  -1  17   8     2477.54     2430.90     37.59 o 
   0  17   8      169.27      190.60      4.67 o 
   1  17   8      468.06      456.31      9.18 o 
   2  17   8       18.26       18.09      1.89 o 
   3  17   8        0.56       -0.85      1.60 o 
   4  17   8        0.01       -2.67      1.92 o 
  -6  18   8      585.56      608.43      8.51 o 
  -5  18   8        0.93        0.27      1.44 o 
  -4  18   8      220.78      225.96      4.86 o 
  -3  18   8       27.26       29.08      2.22 o 
  -2  18   8       63.48       64.63      3.18 o 
  -1  18   8       77.22       84.94      3.59 o 
   0  18   8      760.12      763.82     11.47 o 
   1  18   8       84.99       79.83      3.60 o 
   2  18   8      146.58      151.69      3.98 o 
   3  18   8        8.50       10.24      1.87 o 
   4  18   8      647.32      665.01     11.01 o 
  -5  19   8      110.70      110.47      3.33 o 
  -4  19   8      565.31      580.05      8.47 o 
  -3  19   8      445.54      455.01      7.23 o 
  -2  19   8      157.41      161.58      4.80 o 
  -1  19   8      235.05      226.69      5.54 o 
   0  19   8       79.61       86.34      3.68 o 
   1  19   8       17.46       17.41      2.31 o 
   2  19   8       99.88      107.34      4.14 o 
   3  19   8      174.99      182.09      4.60 o 
  -4  20   8      362.85      390.55      5.90 o 
  -3  20   8       41.17       41.34      2.54 o 
  -2  20   8       97.16      102.16      3.98 o 
  -1  20   8       38.33       37.50      2.83 o 
   0  20   8      915.20      946.37     16.74 o 
   1  20   8        0.21        0.30      1.83 o 
   2  20   8       13.20       15.18      3.08 o 
  -2  21   8        2.69        3.45      2.03 o 
  -1  21   8      277.35      291.59      6.69 o 
   0  21   8        2.61        2.23      2.00 o 
 -10   1   9      535.43      594.47     12.73 o 
  -9   1   9        0.00       -0.76      1.77 o 
  -8   1   9        1.16       -0.17      1.38 o 
  -7   1   9       69.45       77.67      2.77 o 
  -6   1   9      368.08      373.84      5.63 o 
  -5   1   9       44.50       56.43      2.33 o 
  -4   1   9      381.19      373.40      5.28 o 
  -3   1   9     1142.51     1158.46     10.85 o 
  -2   1   9     1173.31     1150.36     10.59 o 
  -1   1   9      837.82      805.25      5.83 o 
   0   1   9     2032.39     2066.60     14.71 o 
   1   1   9      347.24      360.75      3.50 o 
   2   1   9     3291.42     3226.98     20.96 o 
   3   1   9       76.35       78.51      2.08 o 
   4   1   9     1229.71     1210.59     13.69 o 
   5   1   9       16.35       18.13      2.81 o 
   6   1   9      950.37      967.29     12.08 o 
   7   1   9       82.60       87.14      3.46 o 
 -10   2   9      162.23      196.19      7.35 o 
  -9   2   9      281.14      276.47      6.19 o 
  -8   2   9       20.15       24.67      1.99 o 
  -7   2   9      321.26      318.89      5.32 o 
  -6   2   9      103.44      101.03      2.89 o 
  -5   2   9     1864.39     1836.97     18.54 o 
  -4   2   9     1295.57     1245.99     13.12 o 
  -3   2   9      781.60      798.93      7.19 o 
  -2   2   9      133.44      124.18      2.04 o 
  -1   2   9      111.09      105.71      1.66 o 
   0   2   9     1279.47     1281.23     10.47 o 
   1   2   9      145.19      130.91      2.27 o 
   2   2   9     1357.65     1343.69     10.99 o 
   3   2   9      172.56      176.41      2.93 o 
   4   2   9        0.40        3.64      1.47 o 
   5   2   9     1604.14     1541.61     16.91 o 
   6   2   9     1997.84     1997.11     21.27 o 
   7   2   9      202.42      202.60      4.86 o 
 -10   3   9      112.28      115.30      4.47 o 
  -9   3   9        0.49        0.53      1.75 o 
  -8   3   9      361.99      348.45      6.84 o 
  -7   3   9      185.69      181.11      3.94 o 
  -6   3   9      482.10      475.59      6.58 o 
  -5   3   9      142.99      161.87      3.42 o 
  -4   3   9        0.12        1.81      0.95 o 
  -3   3   9      319.80      358.43      3.72 o 
  -2   3   9        6.07       13.46      0.93 o 
  -1   3   9       37.64       36.60      1.16 o 
   0   3   9        2.13        2.69      1.01 o 
   1   3   9      316.77      324.74      4.14 o 
   2   3   9       60.55       64.53      2.12 o 
   3   3   9      351.51      348.43      5.33 o 
   4   3   9      110.60      125.03      2.60 o 
   5   3   9       68.16       75.36      2.97 o 
   6   3   9      265.01      255.86      5.34 o 
   7   3   9        1.46        2.58      1.71 o 
 -10   4   9       58.55       68.95      3.69 o 
  -9   4   9      159.20      149.77      4.70 o 
  -8   4   9       14.80       15.50      2.13 o 
  -7   4   9      120.91      118.28      3.24 o 
  -6   4   9       30.22       35.52      1.89 o 
  -5   4   9     1766.04     1761.23     20.91 o 
  -4   4   9      623.21      603.81      6.44 o 
  -3   4   9      183.04      199.76      2.62 o 
  -2   4   9      251.59      256.28      3.56 o 
  -1   4   9      721.78      712.72      6.09 o 
   0   4   9       87.70       81.88      1.79 o 
   1   4   9      779.09      776.53      7.71 o 
   2   4   9       50.46       51.28      2.13 o 
   3   4   9      535.90      537.89      6.92 o 
   4   4   9        1.51        2.49      1.15 o 
   5   4   9      534.21      553.21     12.27 o 
   6   4   9     1351.86     1344.87     17.69 o 
   7   4   9      664.27      701.60     11.36 o 
 -10   5   9        2.42        2.63      2.02 o 
  -9   5   9      104.09       83.93      3.77 o 
  -8   5   9       66.94       62.67      3.19 o 
  -7   5   9       32.63       37.38      2.46 o 
  -6   5   9       46.81       41.28      1.83 o 
  -5   5   9       62.74       47.34      1.92 o 
  -4   5   9        6.54        6.15      1.02 o 
  -3   5   9     2514.47     2397.80     27.16 o 
  -2   5   9     4406.44     4416.99     29.16 o 
  -1   5   9      633.69      569.76      6.23 o 
   0   5   9      230.64      225.98      3.35 o 
   1   5   9      247.24      275.28      3.79 o 
   2   5   9      421.93      388.80      8.38 o 
   3   5   9      870.84      906.79     10.25 o 
   4   5   9       58.23       59.43      2.48 o 
   5   5   9      497.04      449.86      8.02 o 
   6   5   9      161.50      158.82      4.87 o 
   7   5   9        2.18        0.41      2.02 o 
 -10   6   9      146.49      144.11      4.87 o 
  -9   6   9      219.23      229.56      5.77 o 
  -8   6   9        5.72        6.91      1.60 o 
  -7   6   9       43.33       49.57      2.37 o 
  -6   6   9       78.42       73.42      3.20 o 
  -5   6   9      137.60      136.82      2.60 o 
  -4   6   9      386.44      359.43      5.14 o 
  -3   6   9        0.99        4.42      1.13 o 
  -2   6   9      290.99      280.14      3.55 o 
  -1   6   9     2185.62     2141.57     18.38 o 
   0   6   9       77.55       74.11      2.33 o 
   1   6   9     1327.05     1346.82     14.25 o 
   2   6   9       40.75       48.28      2.21 o 
   3   6   9        8.37       10.77      1.49 o 
   4   6   9       35.12       33.32      1.94 o 
   5   6   9       84.47       71.82      4.34 o 
   6   6   9      130.34      138.69      4.54 o 
   7   6   9      237.26      230.41      5.99 o 
  -9   7   9      345.77      320.24      5.96 o 
  -8   7   9      211.15      225.86      4.72 o 
  -7   7   9       85.05       73.54      2.90 o 
  -6   7   9     1506.91     1442.33     25.70 o 
  -5   7   9       55.45       49.49      2.27 o 
  -4   7   9      206.99      202.91      3.98 o 
  -3   7   9      283.81      280.58      4.68 o 
  -2   7   9      694.52      637.80      8.32 o 
  -1   7   9       18.13        9.11      0.99 o 
   0   7   9       80.55       69.57      2.33 o 
   1   7   9        7.34        3.30      1.26 o 
   2   7   9      137.51      131.79      3.21 o 
   3   7   9      131.20      119.76      3.14 o 
   4   7   9      669.48      687.71      8.61 o 
   5   7   9       60.70       55.15      4.09 o 
   6   7   9      351.93      358.56      7.39 o 
   7   7   9        0.87       -0.37      1.90 o 
  -9   8   9      483.60      496.60      8.98 o 
  -8   8   9       20.93       23.97      3.56 o 
  -7   8   9        0.49       -0.81      1.57 o 
  -6   8   9      133.36      142.91      3.66 o 
  -5   8   9     1146.20     1119.42     13.65 o 
  -4   8   9      565.79      585.51      7.67 o 
  -3   8   9        5.56        4.35      1.35 o 
  -2   8   9      534.31      521.09      5.45 o 
  -1   8   9        4.59       11.52      1.14 o 
   0   8   9        5.35        2.83      1.18 o 
   1   8   9     1622.07     1580.91     16.04 o 
   2   8   9      102.99       99.05      2.96 o 
   3   8   9       11.99       10.39      1.98 o 
   4   8   9     1761.26     1731.68     21.21 o 
   5   8   9      338.74      364.50      6.94 o 
   6   8   9     1094.01     1140.80     18.51 o 
   7   8   9       88.69       88.17      4.15 o 
  -9   9   9       35.48       35.36      3.39 o 
  -8   9   9      267.35      259.33      6.03 o 
  -7   9   9        2.99        2.40      1.74 o 
  -6   9   9     1008.75      990.74     11.67 o 
  -5   9   9       17.12       17.67      1.85 o 
  -4   9   9      154.60      154.47      4.33 o 
  -3   9   9      292.75      295.75      8.84 o 
  -2   9   9     1672.38     1653.96     19.85 o 
  -1   9   9      605.61      571.63      5.94 o 
   0   9   9      101.42      107.72      2.83 o 
   1   9   9       10.79       10.06      1.50 o 
   2   9   9       45.91       36.24      2.01 o 
   3   9   9      407.95      432.66      6.34 o 
   4   9   9      828.10      778.89      9.60 o 
   5   9   9      629.39      615.06      9.76 o 
   6   9   9      855.55      830.27     12.70 o 
  -9  10   9        0.66       -2.14      2.24 o 
  -8  10   9      769.53      780.12     11.94 o 
  -7  10   9      299.29      282.56      6.24 o 
  -6  10   9       59.65       55.09      2.57 o 
  -5  10   9        0.18       -0.26      1.34 o 
  -4  10   9      219.30      205.07      4.18 o 
  -3  10   9      433.41      418.47      6.21 o 
  -2  10   9       22.94       17.19      1.65 o 
  -1  10   9      583.69      537.01      5.75 o 
   0  10   9        1.47        2.02      1.38 o 
   1  10   9        0.06        3.18      2.07 o 
   2  10   9       97.92       99.21      3.00 o 
   3  10   9       77.56       65.32      2.64 o 
   4  10   9      798.28      766.11      9.58 o 
   5  10   9        0.95        1.87      1.96 o 
   6  10   9      104.47      109.12      3.58 o 
  -8  11   9       69.23       75.90      3.72 o 
  -7  11   9      115.94      128.04      4.37 o 
  -6  11   9       51.19       54.88      2.53 o 
  -5  11   9       27.97       18.99      1.78 o 
  -4  11   9       92.08       91.08      2.99 o 
  -3  11   9     2142.81     2030.10     20.48 o 
  -2  11   9     2494.03     2419.15     23.78 o 
  -1  11   9       96.73       85.62      2.37 o 
   0  11   9      161.47      174.89      3.65 o 
   1  11   9        0.08       -1.29      1.19 o 
   2  11   9      324.15      306.70      5.20 o 
   3  11   9     1606.88     1608.36     16.87 o 
   4  11   9        7.67        6.41      2.61 o 
   5  11   9      847.11      862.94     12.59 o 
   6  11   9        2.77        0.72      1.84 o 
  -8  12   9      353.41      360.81      7.46 o 
  -7  12   9       19.27       16.10      1.94 o 
  -6  12   9      147.88      141.28      3.80 o 
  -5  12   9      140.23      135.85      3.65 o 
  -4  12   9       38.50       41.06      2.27 o 
  -3  12   9       81.75       88.57      2.95 o 
  -2  12   9       83.00       82.71      2.88 o 
  -1  12   9      199.92      200.25      3.50 o 
   0  12   9       54.29       49.43      2.24 o 
   1  12   9     2537.00     2514.33     24.43 o 
   2  12   9     1323.50     1295.49     14.10 o 
   3  12   9       53.54       52.23      2.54 o 
   4  12   9      370.52      364.60      6.09 o 
   5  12   9      367.66      357.78      7.19 o 
   6  12   9      312.27      305.03      6.78 o 
  -8  13   9      193.44      214.22      5.69 o 
  -7  13   9       68.19       73.66      2.85 o 
  -6  13   9      237.14      246.44      5.05 o 
  -5  13   9        8.19        7.91      1.63 o 
  -4  13   9        0.19       -1.87      1.84 o 
  -3  13   9     2347.53     2314.47     23.17 o 
  -2  13   9       16.46       13.74      1.74 o 
  -1  13   9      366.85      373.64      5.60 o 
   0  13   9      171.22      172.78      5.08 o 
   1  13   9      355.98      343.03      5.57 o 
   2  13   9      560.47      545.33      7.59 o 
   3  13   9      176.47      181.28      4.19 o 
   4  13   9      715.36      703.47      9.35 o 
   5  13   9       60.57       58.33      3.29 o 
  -7  14   9        9.23        5.69      1.64 o 
  -6  14   9      241.72      251.25      4.61 o 
  -5  14   9        5.14        6.74      1.67 o 
  -4  14   9      806.04      788.69     10.40 o 
  -3  14   9      818.55      758.45      9.69 o 
  -2  14   9       38.29       41.11      2.31 o 
  -1  14   9      220.90      215.25      5.05 o 
   0  14   9      349.38      358.17      5.68 o 
   1  14   9      223.04      219.09      4.99 o 
   2  14   9      101.43      101.78      3.25 o 
   3  14   9        4.87        6.50      1.62 o 
   4  14   9      681.16      685.15     10.71 o 
   5  14   9        0.06        2.19      2.01 o 
  -7  15   9      255.61      255.26      4.83 o 
  -6  15   9      150.68      163.76      3.82 o 
  -5  15   9      593.58      617.75      8.67 o 
  -4  15   9        6.46       10.09      2.19 o 
  -3  15   9       97.95       90.05      4.04 o 
  -2  15   9      335.22      328.56      5.77 o 
  -1  15   9     1155.04     1112.64     14.66 o 
   0  15   9        1.39        2.31      1.53 o 
   1  15   9      271.71      262.03      4.94 o 
   2  15   9      690.85      728.74      9.42 o 
   3  15   9       19.57       18.77      1.99 o 
   4  15   9       43.82       42.76      2.61 o 
  -6  16   9        2.63        3.58      1.56 o 
  -5  16   9      197.57      187.77      4.50 o 
  -4  16   9      483.60      489.86      7.49 o 
  -3  16   9      331.61      336.25      5.95 o 
  -2  16   9      220.80      221.82      4.70 o 
  -1  16   9      238.44      232.90      5.44 o 
   0  16   9       78.86       75.78      2.58 o 
   1  16   9       33.29       34.91      2.17 o 
   2  16   9     1044.18     1086.65     12.72 o 
   3  16   9        1.04        5.36      1.78 o 
   4  16   9      647.06      687.08     11.07 o 
  -6  17   9        4.41        5.78      1.73 o 
  -5  17   9       52.20       50.15      2.72 o 
  -4  17   9        0.83       -0.53      1.60 o 
  -3  17   9     1008.94      995.38     12.18 o 
  -2  17   9       19.89       26.15      2.48 o 
  -1  17   9      246.81      222.78      5.40 o 
   0  17   9      139.26      146.56      4.51 o 
   1  17   9      104.26      106.76      5.12 o 
   2  17   9       11.15       11.41      1.90 o 
   3  17   9      145.67      154.11      4.15 o 
  -5  18   9      437.65      465.83      7.52 o 
  -4  18   9       10.76        8.12      2.16 o 
  -3  18   9       39.25       43.00      2.59 o 
  -2  18   9      269.92      275.89      6.34 o 
  -1  18   9       29.98       27.46      3.60 o 
   0  18   9      228.50      227.50      5.68 o 
   1  18   9       60.05       65.11      2.95 o 
   2  18   9     1505.53     1570.40     18.34 o 
  -4  19   9        2.45       -0.55      1.67 o 
  -3  19   9      806.46      823.36     11.22 o 
  -2  19   9       38.58       38.24      3.44 o 
  -1  19   9      257.78      287.22      6.48 o 
   0  19   9       16.42       16.43      2.37 o 
   1  19   9       83.11       74.64      3.68 o 
  -2  20   9       12.76       11.06      2.38 o 
  -1  20   9      331.26      348.71      7.31 o 
  -9   0  10     1810.45     1786.35     27.88 o 
  -8   0  10     1099.87     1084.07     18.15 o 
  -7   0  10       27.89       35.80      2.95 o 
  -6   0  10      398.39      416.62      8.74 o 
  -5   0  10      859.25      858.02     14.20 o 
  -4   0  10     3435.15     3489.80     46.79 o 
  -3   0  10     2098.67     2128.76     29.62 o 
  -2   0  10     2041.23     2026.78     19.63 o 
  -1   0  10      155.48      156.68      3.11 o 
   0   0  10      962.02      927.12      9.91 o 
   1   0  10       68.73       71.26      2.78 o 
   2   0  10     2067.91     2048.71     19.86 o 
   3   0  10      541.24      557.31     16.91 o 
   4   0  10      226.31      224.74      6.60 o 
   5   0  10     2331.30     2277.34     33.54 o 
   6   0  10      368.07      344.74      8.99 o 
   7   0  10      742.39      794.12     15.59 o 
  -9   1  10      590.31      610.73      8.79 o 
  -8   1  10       55.87       57.43      2.61 o 
  -7   1  10      316.88      322.22      5.47 o 
  -6   1  10      101.09       90.24      2.82 o 
  -5   1  10       19.57       16.74      1.73 o 
  -4   1  10        4.73        7.88      1.35 o 
  -3   1  10      254.82      243.22      3.29 o 
  -2   1  10     1153.10     1109.85     10.52 o 
  -1   1  10      657.90      648.62      5.37 o 
   0   1  10       18.01       18.34      1.18 o 
   1   1  10      115.45      129.56      2.22 o 
   2   1  10       10.63       15.84      1.76 o 
   3   1  10     2633.41     2560.97     25.61 o 
   4   1  10        0.02       -0.14      1.41 o 
   5   1  10       20.76       22.16      2.17 o 
   6   1  10       30.12       28.08      2.40 o 
   7   1  10      545.77      580.65      9.06 o 
  -9   2  10      263.72      294.27      6.66 o 
  -8   2  10      101.22       95.53      3.21 o 
  -7   2  10      137.10      134.22      3.47 o 
  -6   2  10       77.13       77.70      2.64 o 
  -5   2  10      394.26      417.49      5.98 o 
  -4   2  10     1123.27     1094.28     10.68 o 
  -3   2  10      827.78      843.03      7.44 o 
  -2   2  10      592.51      617.67      5.58 o 
  -1   2  10      586.25      523.82      4.92 o 
   0   2  10       61.11       57.61      1.61 o 
   1   2  10      664.00      666.31      6.33 o 
   2   2  10      322.64      327.26      5.91 o 
   3   2  10      950.78      977.09     11.12 o 
   4   2  10       49.75       48.66      2.45 o 
   5   2  10     1089.22     1057.91     12.91 o 
   6   2  10        8.20        5.29      1.75 o 
   7   2  10       29.84       36.11      2.67 o 
  -9   3  10     1080.47     1039.60     14.97 o 
  -8   3  10      625.13      621.44      8.59 o 
  -7   3  10      896.91      936.39     11.20 o 
  -6   3  10      150.77      148.23      3.53 o 
  -5   3  10       44.80       45.57      2.80 o 
  -4   3  10      105.94      103.03      2.26 o 
  -3   3  10      108.15      113.98      3.55 o 
  -2   3  10     2754.60     2776.89     25.60 o 
  -1   3  10     1274.49     1243.57      9.09 o 
   0   3  10       37.22       22.42      1.22 o 
   1   3  10     2357.86     2326.45     19.74 o 
   2   3  10       67.05       69.00      2.43 o 
   3   3  10     2063.20     2049.44     20.45 o 
   4   3  10      120.16      133.06      4.22 o 
   5   3  10      605.15      603.40     10.01 o 
   6   3  10       91.39       94.84      4.02 o 
   7   3  10      378.98      407.78      8.35 o 
  -9   4  10      284.40      264.55      6.33 o 
  -8   4  10       11.86       16.19      2.34 o 
  -7   4  10       39.03       45.47      2.29 o 
  -6   4  10        0.73        0.66      1.12 o 
  -5   4  10        9.20        6.87      1.20 o 
  -4   4  10       59.65       54.67      1.79 o 
  -3   4  10        7.27        7.36      2.30 o 
  -2   4  10      465.81      467.38      6.67 o 
  -1   4  10       74.07       60.12      1.88 o 
   0   4  10     1494.57     1419.38     12.84 o 
   1   4  10      752.49      757.36      8.87 o 
   2   4  10      170.97      167.07      4.02 o 
   3   4  10       12.81       17.77      1.92 o 
   4   4  10      286.29      278.14      6.07 o 
   5   4  10      758.99      737.37     11.41 o 
   6   4  10       27.03       22.02      2.88 o 
  -9   5  10      556.90      550.67      9.69 o 
  -8   5  10      515.34      533.03      9.14 o 
  -7   5  10        0.26        2.10      1.47 o 
  -6   5  10        0.46        0.27      1.11 o 
  -5   5  10     1513.19     1494.59     15.64 o 
  -4   5  10       89.82      102.46      2.62 o 
  -3   5  10      938.66      884.42     10.23 o 
  -2   5  10     1808.75     1788.12     14.52 o 
  -1   5  10      188.77      170.18      3.81 o 
   0   5  10      114.68      101.21      2.47 o 
   1   5  10      381.16      370.17      5.46 o 
   2   5  10      175.00      183.94      3.79 o 
   3   5  10      455.54      463.02      7.84 o 
   4   5  10      102.01      100.99      4.19 o 
   5   5  10        1.25        2.84      1.80 o 
   6   5  10      127.48      142.40      4.83 o 
  -9   6  10      666.72      652.29      9.35 o 
  -8   6  10      221.79      239.50      4.98 o 
  -7   6  10        3.61        1.89      1.39 o 
  -6   6  10       15.02       12.45      2.01 o 
  -5   6  10      498.09      472.60      6.90 o 
  -4   6  10       66.39       66.68      2.55 o 
  -3   6  10     1539.18     1466.81     15.38 o 
  -2   6  10        0.57        1.26      0.97 o 
  -1   6  10      445.77      465.06      5.64 o 
   0   6  10     3386.85     3295.52     27.19 o 
   1   6  10     2149.10     2136.10     20.87 o 
   2   6  10      240.48      232.65      4.29 o 
   3   6  10       27.05       26.64      1.88 o 
   4   6  10       92.82       88.84      3.07 o 
   5   6  10      341.18      347.96      7.16 o 
   6   6  10      320.12      347.09      7.45 o 
  -9   7  10        1.26       -1.50      1.96 o 
  -8   7  10      102.85      106.94      4.16 o 
  -7   7  10     1275.69     1272.20     16.81 o 
  -6   7  10      747.90      721.48     10.83 o 
  -5   7  10      805.88      750.71      9.44 o 
  -4   7  10       32.83       22.78      1.84 o 
  -3   7  10     1867.87     1853.97     18.83 o 
  -2   7  10      123.37      126.71      2.49 o 
  -1   7  10      185.29      190.38      3.70 o 
   0   7  10     1250.17     1197.13     12.77 o 
   1   7  10        1.05        1.42      1.29 o 
   2   7  10      128.99      136.18      3.34 o 
   3   7  10      199.00      207.21      4.15 o 
   4   7  10       84.57       88.58      3.06 o 
   5   7  10        2.83       -0.02      1.84 o 
   6   7  10      257.03      247.75      6.27 o 
  -9   8  10      252.94      266.45      6.46 o 
  -8   8  10      267.80      273.89      6.40 o 
  -7   8  10      431.71      450.24      8.25 o 
  -6   8  10       13.09       14.26      1.79 o 
  -5   8  10       22.68       21.03      1.85 o 
  -4   8  10        0.64       -0.94      1.29 o 
  -3   8  10     2154.32     2103.06     21.08 o 
  -2   8  10      197.11      179.76      5.03 o 
  -1   8  10      317.95      297.14      5.36 o 
   0   8  10      384.89      367.74      5.52 o 
   1   8  10        4.52        4.10      1.33 o 
   2   8  10       19.63       20.51      2.38 o 
   3   8  10       10.91       18.73      1.78 o 
   4   8  10     1317.28     1347.38     14.73 o 
   5   8  10      150.63      148.45      4.78 o 
   6   8  10      176.85      190.05      5.56 o 
  -8   9  10       16.49       10.68      2.25 o 
  -7   9  10      129.98      144.04      5.11 o 
  -6   9  10       57.96       57.29      2.70 o 
  -5   9  10      251.63      252.26      4.91 o 
  -4   9  10      383.11      377.49      6.03 o 
  -3   9  10      548.55      558.24      7.63 o 
  -2   9  10      767.69      720.63      9.02 o 
  -1   9  10     1611.14     1527.84     14.27 o 
   0   9  10      579.76      578.99      7.47 o 
   1   9  10       91.19       77.20      2.78 o 
   2   9  10      486.49      451.01      6.56 o 
   3   9  10       97.66      100.82      3.28 o 
   4   9  10       48.11       53.32      2.52 o 
   5   9  10       45.05       49.63      3.42 o 
   6   9  10       57.76       49.02      3.26 o 
  -8  10  10       86.61       83.41      3.82 o 
  -7  10  10      765.67      757.85     11.68 o 
  -6  10  10        6.98        7.03      1.67 o 
  -5  10  10        6.68        4.71      1.56 o 
  -4  10  10      281.35      265.54      4.97 o 
  -3  10  10      163.33      160.12      3.81 o 
  -2  10  10        6.80        7.34      1.98 o 
  -1  10  10      379.19      363.41      4.96 o 
   0  10  10      297.27      289.97      4.90 o 
   1  10  10     1212.03     1174.69     12.94 o 
   2  10  10     1459.24     1396.35     15.00 o 
   3  10  10        1.36        1.70      1.54 o 
   4  10  10      659.14      654.29      8.78 o 
   5  10  10       29.21       28.87      2.61 o 
  -8  11  10      619.04      651.31     10.88 o 
  -7  11  10      302.34      298.99      7.32 o 
  -6  11  10      142.66      126.44      3.66 o 
  -5  11  10       29.40       35.24      2.59 o 
  -4  11  10      230.65      237.71      4.78 o 
  -3  11  10       26.12       27.37      1.99 o 
  -2  11  10      165.05      171.45      3.99 o 
  -1  11  10     1758.22     1662.92     25.97 o 
   0  11  10       32.45       28.08      1.94 o 
   1  11  10      492.48      478.90      6.88 o 
   2  11  10      412.62      410.04      6.35 o 
   3  11  10       63.27       57.68      2.68 o 
   4  11  10     1471.51     1512.95     16.50 o 
   5  11  10        3.52        4.70      2.03 o 
  -7  12  10      721.50      725.60      9.94 o 
  -6  12  10       48.68       44.89      2.60 o 
  -5  12  10       73.76       71.17      2.90 o 
  -4  12  10      760.14      733.24      9.57 o 
  -3  12  10       28.97       30.24      2.15 o 
  -2  12  10      642.40      601.77      8.25 o 
  -1  12  10       70.34       55.76      2.90 o 
   0  12  10     1313.15     1288.38     14.98 o 
   1  12  10      668.51      671.86      8.69 o 
   2  12  10        2.43        4.12      1.51 o 
   3  12  10        3.08        0.82      1.62 o 
   4  12  10       56.65       64.41      2.96 o 
   5  12  10      208.71      222.30      5.82 o 
  -7  13  10      172.47      154.48      5.04 o 
  -6  13  10      425.25      427.31      7.04 o 
  -5  13  10        4.47        2.32      1.66 o 
  -4  13  10      110.64      110.67      3.46 o 
  -3  13  10      580.56      559.34      7.99 o 
  -2  13  10       15.56       12.06      1.79 o 
  -1  13  10       13.32       11.18      2.17 o 
   0  13  10      929.08      896.72      9.60 o 
   1  13  10      110.42      100.27      3.19 o 
   2  13  10       24.86       27.50      2.07 o 
   3  13  10       40.39       42.41      2.43 o 
   4  13  10      353.29      365.33      6.42 o 
  -7  14  10       55.46       66.61      3.15 o 
  -6  14  10     1078.48     1132.92     13.62 o 
  -5  14  10      402.40      399.21      7.65 o 
  -4  14  10      624.47      603.79      8.58 o 
  -3  14  10       52.02       50.69      2.62 o 
  -2  14  10       13.27       12.72      2.05 o 
  -1  14  10        6.21        5.63      3.02 o 
   0  14  10        4.76        2.54      1.49 o 
   1  14  10       40.25       43.33      2.38 o 
   2  14  10       39.44       35.29      2.31 o 
   3  14  10       58.06       60.53      2.83 o 
   4  14  10      593.25      594.70      8.65 o 
  -6  15  10      111.71      119.80      3.92 o 
  -5  15  10       13.27       13.51      2.01 o 
  -4  15  10       61.61       57.44      3.36 o 
  -3  15  10       21.68       26.37      2.21 o 
  -2  15  10      231.59      238.59      5.71 o 
  -1  15  10      976.84      974.84     13.55 o 
   0  15  10      924.91      898.37     12.92 o 
   1  15  10      317.78      322.41      5.64 o 
   2  15  10        4.67        4.39      1.71 o 
   3  15  10       53.11       54.68      2.80 o 
  -5  16  10        0.64       -0.01      1.69 o 
  -4  16  10       79.35       76.37      3.59 o 
  -3  16  10       13.20       12.62      1.95 o 
  -2  16  10       16.59       16.03      2.26 o 
  -1  16  10       55.33       54.79      3.00 o 
   0  16  10        5.60       10.41      2.18 o 
   1  16  10      157.22      175.85      4.25 o 
   2  16  10      156.24      156.64      4.20 o 
   3  16  10      673.22      693.24      9.58 o 
  -5  17  10      483.50      491.75      7.90 o 
  -4  17  10       83.23       86.33      3.48 o 
  -3  17  10      330.87      328.89      6.23 o 
  -2  17  10      370.16      371.50      7.41 o 
  -1  17  10       68.52       64.45      3.31 o 
   0  17  10      205.96      208.64      6.08 o 
   1  17  10      218.49      233.22      7.60 o 
   2  17  10       18.56       15.95      2.12 o 
  -3  18  10       22.42       23.87      2.32 o 
  -2  18  10        1.63        2.19      1.87 o 
  -1  18  10      105.89      100.46      4.10 o 
   0  18  10       18.43       17.41      2.34 o 
  -9   1  11       16.19       19.09      2.13 o 
  -8   1  11       79.99       72.18      2.94 o 
  -7   1  11       27.25       34.35      2.20 o 
  -6   1  11      358.85      357.89      5.78 o 
  -5   1  11      275.86      314.23      5.15 o 
  -4   1  11       49.98       47.07      1.95 o 
  -3   1  11       46.86       52.06      1.96 o 
  -2   1  11        1.41        1.56      0.81 o 
  -1   1  11       23.27       29.01      1.34 o 
   0   1  11     2831.96     2770.14     18.21 o 
   1   1  11     1576.68     1624.97     12.28 o 
   2   1  11     1486.96     1470.83     15.47 o 
   3   1  11      862.39      875.40     10.99 o 
   4   1  11        7.48        7.66      1.82 o 
   5   1  11      364.49      351.25      6.44 o 
   6   1  11        5.29        5.93      1.99 o 
  -9   2  11        3.14       -0.36      1.73 o 
  -8   2  11      297.77      315.38      5.78 o 
  -7   2  11     1191.22     1195.84     13.72 o 
  -6   2  11      862.15      905.96     10.85 o 
  -5   2  11     1110.64     1055.64     10.72 o 
  -4   2  11      150.74      139.54      3.33 o 
  -3   2  11       17.67       22.91      1.35 o 
  -2   2  11       14.39       17.48      1.05 o 
  -1   2  11      592.67      596.13      5.95 o 
   0   2  11      364.41      353.36      4.29 o 
   1   2  11      118.74      128.50      2.58 o 
   2   2  11      625.31      615.93      8.01 o 
   3   2  11       40.07       42.19      3.00 o 
   4   2  11      471.75      487.36      8.66 o 
   5   2  11        1.29       -0.13      1.87 o 
   6   2  11      964.30      961.76     14.44 o 
  -9   3  11        1.48       -1.12      1.98 o 
  -8   3  11       34.01       38.50      2.43 o 
  -7   3  11       60.38       73.22      2.92 o 
  -6   3  11      143.06      145.62      3.26 o 
  -5   3  11        1.81        7.68      1.53 o 
  -4   3  11      986.17      999.46     10.12 o 
  -3   3  11       19.09       22.87      1.51 o 
  -2   3  11       78.80       85.51      2.14 o 
  -1   3  11      294.88      288.98      4.11 o 
   0   3  11       20.38       22.28      1.36 o 
   1   3  11       49.91       55.30      2.39 o 
   2   3  11      251.88      253.01      4.09 o 
   3   3  11       37.00       40.02      2.63 o 
   4   3  11       16.19       13.94      2.24 o 
   5   3  11      238.99      240.28      6.13 o 
   6   3  11       10.19        7.09      2.37 o 
  -9   4  11      392.46      386.14      7.92 o 
  -8   4  11      113.02      114.21      4.17 o 
  -7   4  11      605.08      616.68      7.56 o 
  -6   4  11      119.58      114.29      4.30 o 
  -5   4  11     2425.84     2358.79     27.34 o 
  -4   4  11      228.86      236.95      4.59 o 
  -3   4  11       74.50       59.08      2.46 o 
  -2   4  11        1.22        1.30      1.07 o 
  -1   4  11      114.16       89.39      2.18 o 
   0   4  11      219.70      228.03      3.38 o 
   1   4  11      767.58      751.47      9.04 o 
   2   4  11      217.22      211.71      4.63 o 
   3   4  11       53.35       44.45      3.28 o 
   4   4  11      219.13      218.55      5.61 o 
   5   4  11       53.29       60.47      3.45 o 
   6   4  11      941.86     1003.82     14.93 o 
  -9   5  11      193.21      172.95      5.36 o 
  -8   5  11      111.03      118.11      4.40 o 
  -7   5  11       18.54       16.18      2.24 o 
  -6   5  11       50.33       43.84      2.75 o 
  -5   5  11      270.99      277.37      5.89 o 
  -4   5  11     3419.19     3331.63     31.76 o 
  -3   5  11        6.44        8.21      1.52 o 
  -2   5  11       85.87       78.20      2.71 o 
  -1   5  11      190.97      177.74      2.98 o 
   0   5  11      860.04      865.96      8.99 o 
   1   5  11      240.19      258.23      4.57 o 
   2   5  11      188.47      181.76      3.90 o 
   3   5  11      505.19      531.24      6.65 o 
   4   5  11      847.82      844.35     12.59 o 
   5   5  11        5.28        4.38      2.08 o 
  -8   6  11        0.68       -0.09      1.86 o 
  -7   6  11      129.29      122.98      4.22 o 
  -6   6  11        5.06        7.98      1.98 o 
  -5   6  11     1192.88     1171.38     13.39 o 
  -4   6  11        6.66       14.52      2.85 o 
  -3   6  11       34.91       31.93      2.07 o 
  -2   6  11      451.17      404.17      6.12 o 
  -1   6  11      769.97      733.12      8.77 o 
   0   6  11      714.54      720.03      7.88 o 
   1   6  11      473.69      458.63      8.60 o 
   2   6  11      164.73      164.27      4.05 o 
   3   6  11     1989.82     2015.33     21.64 o 
   4   6  11       28.06       28.11      2.71 o 
   5   6  11        5.75        3.73      2.29 o 
  -8   7  11      249.61      257.20      6.30 o 
  -7   7  11       66.90       68.38      3.58 o 
  -6   7  11      689.51      679.90     10.97 o 
  -5   7  11      645.84      607.64      8.41 o 
  -4   7  11       67.70       55.20      2.54 o 
  -3   7  11      146.64      144.84      3.62 o 
  -2   7  11       96.80       96.84      3.01 o 
  -1   7  11      432.77      411.56      5.99 o 
   0   7  11      928.08      836.18      8.88 o 
   1   7  11      284.87      295.49      5.04 o 
   2   7  11        4.22        3.80      1.54 o 
   3   7  11      100.20       99.21      5.54 o 
   4   7  11      595.96      558.84     11.31 o 
   5   7  11        4.70        3.91      2.33 o 
  -8   8  11      408.24      420.97      8.29 o 
  -7   8  11     1223.17     1280.00     17.26 o 
  -6   8  11       44.27       46.93      2.95 o 
  -5   8  11      174.05      172.77      4.14 o 
  -4   8  11      170.91      169.44      4.07 o 
  -3   8  11        0.06        0.82      1.85 o 
  -2   8  11      175.24      174.17      3.95 o 
  -1   8  11       91.58       83.92      2.79 o 
   0   8  11      788.95      807.06      8.69 o 
   1   8  11      174.43      166.07      3.78 o 
   2   8  11       65.12       61.92      2.75 o 
   3   8  11     4241.91     4253.79     39.67 o 
   4   8  11       74.97       77.72      3.12 o 
   5   8  11       27.41       32.86      2.88 o 
  -8   9  11        8.16        4.28      2.11 o 
  -7   9  11       50.28       52.42      3.43 o 
  -6   9  11      397.57      416.98      6.87 o 
  -5   9  11        3.37        3.61      1.69 o 
  -4   9  11     1761.45     1734.41     18.36 o 
  -3   9  11      244.83      238.28      4.74 o 
  -2   9  11       64.83       71.69      2.82 o 
  -1   9  11      175.36      180.65      4.94 o 
   0   9  11        0.05       -1.39      1.44 o 
   1   9  11        0.25       -2.01      1.34 o 
   2   9  11        4.19        3.68      1.56 o 
   3   9  11       60.29       67.90      4.78 o 
   4   9  11        0.98        1.55      1.61 o 
   5   9  11      405.07      402.56     11.41 o 
  -7  10  11      241.83      245.10      6.23 o 
  -6  10  11        2.89        1.17      1.70 o 
  -5  10  11        0.03        0.78      1.64 o 
  -4  10  11      136.67      142.73      3.91 o 
  -3  10  11      648.49      636.60      8.69 o 
  -2  10  11        2.14        1.97      1.54 o 
  -1  10  11      442.22      454.81      7.82 o 
   0  10  11       40.52       40.06      1.97 o 
   1  10  11       79.52       79.59      3.01 o 
   2  10  11        8.72        6.99      1.65 o 
   3  10  11      415.83      431.95      6.82 o 
   4  10  11       29.68       24.47      2.23 o 
  -7  11  11      200.01      212.14      5.81 o 
  -6  11  11      458.84      462.91      7.42 o 
  -5  11  11       58.48       48.14      2.62 o 
  -4  11  11     2706.01     2748.20     27.37 o 
  -3  11  11       86.66       85.26      3.15 o 
  -2  11  11       79.97       75.58      2.93 o 
  -1  11  11      294.14      299.07      6.16 o 
   0  11  11      451.44      461.02      6.13 o 
   1  11  11       41.68       45.66      2.35 o 
   2  11  11      645.84      629.15      8.57 o 
   3  11  11        2.31        3.67      1.73 o 
   4  11  11     1101.24     1122.94     13.31 o 
  -7  12  11      220.91      230.40      6.11 o 
  -6  12  11        2.74        1.84      1.75 o 
  -5  12  11        1.09        0.46      1.57 o 
  -4  12  11        0.45        2.40      1.57 o 
  -3  12  11      282.35      275.21      5.39 o 
  -2  12  11       39.49       40.36      2.39 o 
  -1  12  11      581.40      552.07      9.01 o 
   0  12  11      537.75      562.02      7.00 o 
   1  12  11       63.40       61.50      2.72 o 
   2  12  11        8.40        5.14      1.72 o 
   3  12  11     1166.73     1172.21     13.68 o 
  -6  13  11      123.64      119.72      3.90 o 
  -5  13  11       41.68       41.94      2.61 o 
  -4  13  11       86.45       85.52      3.26 o 
  -3  13  11      673.79      665.06      9.23 o 
  -2  13  11      251.62      257.53      5.96 o 
  -1  13  11      428.64      451.56      8.09 o 
   0  13  11      136.13      141.63      4.42 o 
   1  13  11       79.27       86.27      3.20 o 
   2  13  11      453.86      444.29      7.02 o 
   3  13  11       34.35       39.84      2.59 o 
  -5  14  11       32.46       30.95      2.36 o 
  -4  14  11        6.40       10.65      2.34 o 
  -3  14  11       72.23       83.11      3.31 o 
  -2  14  11      147.00      135.34      4.40 o 
  -1  14  11       68.51       77.06      3.54 o 
   0  14  11      536.56      529.73      9.03 o 
   1  14  11        0.94        0.30      1.59 o 
   2  14  11      177.82      161.83      4.22 o 
  -5  15  11       54.53       60.27      3.32 o 
  -4  15  11        4.55        7.15      2.23 o 
  -3  15  11      939.58      996.36     15.82 o 
  -2  15  11       12.70       11.46      2.17 o 
  -1  15  11      103.33       95.24      3.96 o 
   0  15  11      517.25      545.50      9.35 o 
   1  15  11      556.26      573.41     11.71 o 
   2  15  11      101.81      106.74      4.00 o 
  -4  16  11       10.37       13.79      2.10 o 
  -3  16  11      209.50      213.51      4.99 o 
  -2  16  11      413.64      403.32      8.30 o 
  -1  16  11      360.10      406.71      9.42 o 
   0  16  11      132.07      129.52      4.53 o 
   1  16  11       56.45       60.23      4.07 o 
  -2  17  11       21.18       21.07      4.27 o 
  -1  17  11      231.86      231.73      5.94 o 
  -8   0  12      107.54      124.11      5.37 o 
  -7   0  12      706.81      702.37     13.28 o 
  -6   0  12      461.98      426.63      9.32 o 
  -5   0  12        9.24       19.78      2.51 o 
  -4   0  12      681.12      678.68      9.99 o 
  -3   0  12        7.63        7.83      1.64 o 
  -2   0  12     1323.38     1388.25     16.53 o 
  -1   0  12       98.04       84.74      2.71 o 
   0   0  12      840.45      801.25      9.29 o 
   1   0  12      402.00      419.07     12.83 o 
   2   0  12     1072.10     1047.94     24.34 o 
   3   0  12      788.49      765.80     19.86 o 
   4   0  12     1338.04     1319.46     28.04 o 
   5   0  12      366.19      364.40     13.07 o 
  -8   1  12        0.10       -0.27      1.58 o 
  -7   1  12      397.09      432.07      6.84 o 
  -6   1  12       23.19       28.33      2.15 o 
  -5   1  12      355.09      377.77      5.36 o 
  -4   1  12       98.93       95.91      2.63 o 
  -3   1  12      107.74      111.57      2.74 o 
  -2   1  12       78.85       81.83      2.03 o 
  -1   1  12        1.30        0.13      0.99 o 
   0   1  12       27.90       35.93      1.57 o 
   1   1  12       15.38       14.99      1.46 o 
   2   1  12        1.86        4.19      1.79 o 
   3   1  12      242.29      245.29      5.94 o 
   4   1  12        0.34        1.01      2.07 o 
   5   1  12     1543.64     1574.78     20.76 o 
  -8   2  12      177.18      200.51      4.64 o 
  -7   2  12     1038.56     1125.82     13.25 o 
  -6   2  12      121.20      117.07      3.05 o 
  -5   2  12       38.42       48.73      2.10 o 
  -4   2  12       24.20       27.12      2.29 o 
  -3   2  12        2.38        3.91      1.42 o 
  -2   2  12      566.78      571.43      6.06 o 
  -1   2  12        0.29        0.53      1.13 o 
   0   2  12      295.12      287.57      3.95 o 
   1   2  12      843.96      833.80      8.93 o 
   2   2  12       12.40       10.04      2.09 o 
   3   2  12      657.05      673.27     13.43 o 
   4   2  12       96.45      108.98      4.27 o 
   5   2  12      161.68      163.61      5.44 o 
  -8   3  12        8.14       10.67      2.75 o 
  -7   3  12      447.27      467.21      8.51 o 
  -6   3  12      270.88      284.70      6.28 o 
  -5   3  12      980.00      997.45     13.72 o 
  -4   3  12      281.35      278.80      5.87 o 
  -3   3  12      726.77      689.65      8.80 o 
  -2   3  12      114.70      111.34      2.80 o 
  -1   3  12      123.43      128.94      2.87 o 
   0   3  12      240.42      239.28      4.00 o 
   1   3  12        2.78        2.31      1.34 o 
   2   3  12       24.91       23.66      2.04 o 
   3   3  12     1600.60     1634.95     20.68 o 
   4   3  12       38.49       40.97      3.11 o 
   5   3  12     1306.01     1353.34     18.55 o 
  -8   4  12      266.54      294.60      8.44 o 
  -7   4  12       10.32        8.82      2.15 o 
  -6   4  12       17.65       14.53      2.23 o 
  -5   4  12        0.83        1.22      1.79 o 
  -4   4  12       54.39       58.93      3.07 o 
  -3   4  12      271.75      254.77      4.81 o 
  -2   4  12      380.09      382.96      5.29 o 
  -1   4  12     1040.90     1001.11      9.97 o 
   0   4  12       49.98       50.15      2.05 o 
   1   4  12      100.09       95.66      3.03 o 
   2   4  12      626.88      629.89      7.48 o 
   3   4  12       31.00       26.09      2.72 o 
   4   4  12        0.49        1.38      1.98 o 
  -8   5  12      225.13      226.16      5.98 o 
  -7   5  12      377.68      381.62      7.71 o 
  -6   5  12       99.69       98.97      3.90 o 
  -5   5  12       75.57       80.60      3.58 o 
  -4   5  12       49.05       39.10      2.29 o 
  -3   5  12      856.48      826.29     10.18 o 
  -2   5  12        0.65       -0.48      1.37 o 
  -1   5  12      207.30      199.91      3.30 o 
   0   5  12      828.82      808.90      8.75 o 
   1   5  12       30.04       24.57      1.97 o 
   2   5  12       52.47       53.23      2.90 o 
   3   5  12      312.27      331.95      7.00 o 
   4   5  12      168.24      180.91      5.36 o 
  -7   6  12      346.89      361.74      7.48 o 
  -6   6  12      438.21      420.04      7.98 o 
  -5   6  12       77.52       78.66      3.78 o 
  -4   6  12      378.36      414.64      6.58 o 
  -3   6  12      182.61      181.50      4.19 o 
  -2   6  12      437.11      444.12      6.69 o 
  -1   6  12       86.78       89.15      3.51 o 
   0   6  12      203.93      213.41      3.88 o 
   1   6  12        3.77        4.08      1.54 o 
   2   6  12      421.79      403.38      6.32 o 
   3   6  12      498.83      498.88      8.98 o 
   4   6  12      743.58      785.53     12.35 o 
  -7   7  12        1.19       -0.95      1.84 o 
  -6   7  12      259.14      250.41      6.13 o 
  -5   7  12      674.13      693.62      9.42 o 
  -4   7  12     1189.83     1149.75     13.34 o 
  -3   7  12       31.79       31.52      2.13 o 
  -2   7  12      333.65      361.17      5.98 o 
  -1   7  12      762.90      736.68     10.70 o 
   0   7  12       17.50       13.60      1.52 o 
   1   7  12       77.72       72.31      2.86 o 
   2   7  12        0.02       -2.17      1.45 o 
   3   7  12       10.04        8.58      1.76 o 
   4   7  12      103.95      107.86      4.33 o 
  -7   8  12      161.14      168.35      5.42 o 
  -6   8  12       93.77       82.27      3.79 o 
  -5   8  12       13.28        9.35      1.87 o 
  -4   8  12       72.25       67.67      3.04 o 
  -3   8  12       12.66       17.14      1.95 o 
  -2   8  12       49.32       60.88      2.74 o 
  -1   8  12      102.03      115.68      3.81 o 
   0   8  12        1.82        0.53      1.34 o 
   1   8  12      343.34      336.59      5.98 o 
   2   8  12      361.17      377.27      6.22 o 
   3   8  12        0.19       -0.31      1.53 o 
   4   8  12      203.41      216.73      5.99 o 
  -7   9  12      190.18      173.97      5.38 o 
  -6   9  12      127.11      128.55      3.92 o 
  -5   9  12      153.41      161.67      4.26 o 
  -4   9  12      680.38      690.58     10.13 o 
  -3   9  12     1056.54     1031.10     12.39 o 
  -2   9  12       29.72       29.09      2.18 o 
  -1   9  12        9.53        7.38      1.84 o 
   0   9  12      169.91      167.89      3.56 o 
   1   9  12       77.52       71.73      2.97 o 
   2   9  12        3.33        2.47      1.66 o 
   3   9  12       20.09       15.84      1.99 o 
  -6  10  12       40.37       49.12      2.81 o 
  -5  10  12        6.99        8.83      1.81 o 
  -4  10  12       70.61       65.86      3.02 o 
  -3  10  12      656.33      651.54      9.06 o 
  -2  10  12       68.43       71.79      3.54 o 
  -1  10  12      753.54      793.95     11.63 o 
   0  10  12        0.82       -1.28      1.47 o 
   1  10  12      294.61      319.36      8.66 o 
   2  10  12      580.30      648.19      8.88 o 
   3  10  12      362.07      377.93      7.83 o 
  -6  11  12        2.05        1.94      1.77 o 
  -5  11  12      169.60      169.72      5.95 o 
  -4  11  12       43.66       36.54      2.50 o 
  -3  11  12      501.82      488.56      7.60 o 
  -2  11  12       69.25       72.95      3.48 o 
  -1  11  12      239.57      252.85      6.12 o 
   0  11  12        8.57        7.13      2.05 o 
   1  11  12      478.35      468.88      7.14 o 
   2  11  12      563.70      574.17      8.31 o 
  -5  12  12      268.56      265.04      5.62 o 
  -4  12  12       95.83      108.44      3.74 o 
  -3  12  12      720.73      736.58     10.02 o 
  -2  12  12       68.13       57.79      3.20 o 
  -1  12  12      302.14      308.11      6.57 o 
   0  12  12       89.75       83.43      3.61 o 
   1  12  12      178.26      188.36      4.40 o 
   2  12  12      627.96      665.27      9.23 o 
  -5  13  12       94.88      107.04      3.79 o 
  -4  13  12      531.59      513.67      8.11 o 
  -3  13  12       25.13       30.31      2.51 o 
  -2  13  12      109.76      109.94      4.17 o 
  -1  13  12      146.79      140.03      5.95 o 
   0  13  12       16.53       11.62      2.51 o 
   1  13  12       37.97       32.43      2.39 o 
  -4  14  12      177.65      174.57      4.60 o 
  -3  14  12      211.42      224.63      5.14 o 
  -2  14  12       70.89       65.58      3.49 o 
  -1  14  12       76.28       91.09      4.99 o 
   0  14  12      294.85      293.84      6.66 o 
  -7   1  13      225.30      229.42      7.09 o 
  -6   1  13      146.50      149.20      4.62 o 
  -5   1  13      176.24      194.61      5.07 o 
  -4   1  13       18.49       19.49      1.95 o 
  -3   1  13     1293.38     1372.67     14.94 o 
  -2   1  13      286.84      284.35      4.93 o 
  -1   1  13     1485.99     1465.88     13.68 o 
   0   1  13      238.01      224.87      4.46 o 
   1   1  13     2133.89     2197.31     31.18 o 
   2   1  13      258.12      249.31     12.88 o 
   3   1  13       21.25       27.93      3.27 o 
  -7   2  13      485.34      482.35      8.82 o 
  -6   2  13      114.53       92.57      3.77 o 
  -5   2  13      161.08      158.13      4.70 o 
  -4   2  13      767.67      790.21     11.23 o 
  -3   2  13      135.31      138.35      3.62 o 
  -2   2  13      398.72      400.55      7.07 o 
  -1   2  13        2.76        3.17      1.21 o 
   0   2  13      659.44      654.48      7.53 o 
   1   2  13      394.36      410.91     19.06 o 
   2   2  13      165.55      179.28      5.22 o 
   3   2  13       12.70       14.00      2.36 o 
  -7   3  13      170.26      187.50      5.39 o 
  -6   3  13       16.33       18.64      2.38 o 
  -5   3  13      454.59      466.07      8.39 o 
  -4   3  13      142.54      149.13      6.52 o 
  -3   3  13       41.51       40.44      2.31 o 
  -2   3  13      130.88      131.99      3.50 o 
  -1   3  13       29.88       28.44      2.33 o 
   0   3  13      120.50      134.92      4.76 o 
   1   3  13      345.71      354.17      4.80 o 
   2   3  13       42.14       46.07      2.91 o 
   3   3  13       24.47       26.28      2.76 o 
  -7   4  13      403.04      401.65      7.99 o 
  -6   4  13      626.13      642.57     10.52 o 
  -5   4  13       69.22       64.05      3.37 o 
  -4   4  13      361.17      355.15      8.22 o 
  -3   4  13      404.76      391.39      5.66 o 
  -2   4  13      627.61      608.42      8.10 o 
  -1   4  13       29.64       35.50      2.12 o 
   0   4  13     1465.22     1430.06     15.19 o 
   1   4  13       16.11       17.93      1.55 o 
   2   4  13      145.87      141.59      4.69 o 
   3   4  13       29.83       26.65      2.77 o 
  -6   5  13       96.82      101.77      6.69 o 
  -5   5  13      304.63      299.66      6.59 o 
  -4   5  13       10.39       11.90      1.91 o 
  -3   5  13       79.45       92.22      5.82 o 
  -2   5  13      961.21     1005.37     11.66 o 
  -1   5  13      164.76      161.79      4.58 o 
   0   5  13      290.69      288.73      4.72 o 
   1   5  13      254.03      268.79      4.58 o 
   2   5  13        2.14        1.15      2.25 o 
   3   5  13       25.70       24.67      2.68 o 
  -6   6  13      101.53       99.20      4.12 o 
  -5   6  13       68.51       71.95      3.59 o 
  -4   6  13      433.53      468.88      7.34 o 
  -3   6  13       41.81       40.49      2.44 o 
  -2   6  13      193.57      200.24      5.07 o 
  -1   6  13      128.66      129.14      5.45 o 
   0   6  13      632.68      643.92      7.70 o 
   1   6  13      444.07      462.03      6.29 o 
   2   6  13      692.05      686.15      8.27 o 
   3   6  13       16.04       10.29      2.22 o 
  -6   7  13        4.88        4.80      2.17 o 
  -5   7  13        1.02        1.34      2.02 o 
  -4   7  13      151.59      147.14      4.07 o 
  -3   7  13      212.25      207.14      5.11 o 
  -2   7  13        0.42        1.92      1.87 o 
  -1   7  13       60.21       70.42      3.41 o 
   0   7  13      196.31      195.36      3.93 o 
   1   7  13      213.18      220.98      4.22 o 
   2   7  13       12.17       16.17      2.01 o 
  -6   8  13      219.00      215.83      6.25 o 
  -5   8  13      946.08      956.28     12.15 o 
  -4   8  13      156.83      164.46      4.32 o 
  -3   8  13        0.73       -0.96      1.61 o 
  -2   8  13     1036.05      989.20     13.76 o 
  -1   8  13     1001.45     1066.29     14.48 o 
   0   8  13        2.25       -0.55      2.05 o 
   1   8  13       88.34      107.97      4.38 o 
   2   8  13      271.49      286.41      5.53 o 
  -5   9  13      449.75      486.38      7.86 o 
  -4   9  13     1067.79     1025.31     12.69 o 
  -3   9  13      139.12      153.46      5.30 o 
  -2   9  13      356.55      364.64      7.90 o 
  -1   9  13      111.79      120.91      4.25 o 
   0   9  13       35.35       43.42      2.88 o 
   1   9  13      187.23      193.11      4.07 o 
   2   9  13        8.47        5.61      2.03 o 
  -5  10  13      223.12      224.37      5.89 o 
  -4  10  13      107.62      112.80      3.85 o 
  -3  10  13       15.28       18.43      2.18 o 
  -2  10  13       70.67       64.88      3.45 o 
  -1  10  13      578.26      610.08     10.02 o 
   0  10  13        0.08        0.55      1.95 o 
   1  10  13      268.75      280.50      4.97 o 
  -4  11  13       22.69       17.38      2.21 o 
  -3  11  13        8.02        7.31      1.95 o 
  -2  11  13      979.15      994.68     14.15 o 
  -1  11  13       41.90       52.69      3.22 o 
   0  11  13      374.13      409.14      7.91 o 
  -3  12  13        0.62       -0.69      1.94 o 
  -2  12  13       26.45       31.77      2.84 o 
  -1  12  13       10.85       13.41      2.35 o 
  -5   0  14        2.89        3.96      3.30 o 
  -4   0  14      515.02      578.88     16.45 o 
  -3   0  14      582.70      631.91     17.16 o 
  -2   0  14      217.59      243.59      9.53 o 
  -1   0  14       80.22       87.35      6.83 o 
   0   0  14     1433.86     1539.45     33.05 o 
   1   0  14       41.98       43.47      4.93 o 
  -5   1  14       54.10       53.61      4.00 o 
  -4   1  14        3.42        5.17      2.54 o 
  -3   1  14       28.69       33.44      3.03 o 
  -2   1  14       38.73       40.16      3.19 o 
  -1   1  14       65.54       80.23      3.49 o 
   0   1  14        7.87        5.84      2.47 o 
   1   1  14        0.69        0.66      2.12 o 
  -5   2  14      564.86      619.91      8.82 o 
  -4   2  14       65.60       86.98      3.24 o 
  -3   2  14       37.87       45.28      3.71 o 
  -2   2  14      139.51      151.45     11.23 o 
  -1   2  14       35.21       42.99      2.77 o 
   0   2  14      573.03      604.08      9.56 o 
   1   2  14       11.36        7.12      2.59 o 
  -5   3  14      109.33      115.39      4.35 o 
  -4   3  14       14.51       17.87      2.02 o 
  -3   3  14       17.44       19.68      1.99 o 
  -2   3  14      154.10      149.78      3.42 o 
  -1   3  14      205.53      236.19      5.94 o 
   0   3  14        2.67        2.13      1.63 o 
   1   3  14       34.91       28.41      3.16 o 
  -5   4  14       68.93       68.82      3.54 o 
  -4   4  14       68.60       68.61      3.84 o 
  -3   4  14        9.43       13.99      1.89 o 
  -2   4  14       59.80       60.19      3.17 o 
  -1   4  14       45.59       55.34      3.08 o 
   0   4  14      729.96      795.44      9.01 o 
   1   4  14      453.71      498.82     12.24 o 
  -5   5  14       59.68       61.89      3.42 o 
  -4   5  14        3.04        3.53      1.98 o 
  -3   5  14      642.43      660.80      8.15 o 
  -2   5  14        0.35        0.00      1.80 o 
  -1   5  14      427.61      456.01      8.15 o 
   0   5  14        0.22        3.69      1.95 o 
   1   5  14       36.89       35.82      2.21 o 
  -4   6  14       25.04       33.96      2.52 o 
  -3   6  14       81.18       79.63      2.89 o 
  -2   6  14      307.51      335.80      6.95 o 
  -1   6  14       13.09       18.57      2.32 o 
   0   6  14      909.43      944.16     13.29 o 
  -4   7  14       14.29       14.82      2.20 o 
  -3   7  14      219.40      227.45      5.03 o 
  -2   7  14       11.31       14.98      2.45 o 
  -1   7  14      691.54      744.97     11.37 o 
   0   7  14        1.41        3.41      1.93 o 
  -3   8  14       51.49       51.14      2.74 o 
  -2   8  14      203.09      209.16      5.58 o 
  -1   8  14       21.01       30.98      2.74 o 
                                                 
